# Supplementary material for: Assessment of accuracy, fix success rate, and use of estimated horizontal position error (EHPE) to filter inaccurate data collected by a common commercially available GPS logger
Source: PLoS One. 2017 Nov 30;12(11):e0189020. doi: 10.1371/journal.pone.0189020 (PMC5708763; doi:10.1371/journal.pone.0189020)
Supplement: S1 Appendix — (XLSX) [file pone.0189020.s001.xlsx]

## Sheet: Sheet1
ID	Site	Description	Set	Logger ID	Date	EHPE (cm)	Number of satellites	Location error (m)
1	Miss Irene	preliminary	1	A	2014-03-07	656	9	1.22883
2	Miss Irene	preliminary	1	A	2014-03-07	688	9	2.14982
3	Miss Irene	preliminary	1	A	2014-03-07	736	9	1.1436
4	Miss Irene	preliminary	1	A	2014-03-07	976	8	1.92482
5	Miss Irene	preliminary	1	A	2014-03-07	1072	7	1.24893
6	Miss Irene	preliminary	1	A	2014-03-07	1072	11	35.4369
7	Miss Irene	preliminary	1	A	2014-03-07	1088	11	22.0636
8	Miss Irene	preliminary	1	A	2014-03-07	1120	11	14.3868
9	Miss Irene	preliminary	1	A	2014-03-07	1184	10	47.3119
10	Miss Irene	preliminary	1	A	2014-03-07	1232	7	2.515
11	Miss Irene	preliminary	1	A	2014-03-07	1248	8	1.97188
12	Miss Irene	preliminary	1	A	2014-03-07	1248	10	6.1101
13	Miss Irene	preliminary	1	A	2014-03-07	1296	9	40.6901
14	Miss Irene	preliminary	1	A	2014-03-07	1312	9	37.616
15	Miss Irene	preliminary	1	A	2014-03-07	1328	9	3.24681
16	Miss Irene	preliminary	1	A	2014-03-07	1360	9	29.5543
17	Miss Irene	preliminary	1	A	2014-03-07	1376	10	27.6963
18	Miss Irene	preliminary	1	A	2014-03-07	1424	6	3.44668
19	Miss Irene	preliminary	1	A	2014-03-07	1440	8	17.8472
20	Miss Irene	preliminary	1	A	2014-03-07	1440	9	34.5093
21	Miss Irene	preliminary	1	A	2014-03-07	1472	8	8.69369
22	Miss Irene	preliminary	1	A	2014-03-07	1520	8	22.0071
23	Miss Irene	preliminary	1	A	2014-03-07	1520	9	31.5179
24	Miss Irene	preliminary	1	A	2014-03-07	1536	8	26.92
25	Miss Irene	preliminary	1	A	2014-03-07	1552	9	8.09297
26	Miss Irene	preliminary	1	A	2014-03-07	1616	8	17.4475
27	Miss Irene	preliminary	1	A	2014-03-07	1616	8	39.7209
28	Miss Irene	preliminary	1	A	2014-03-07	1632	7	14.25
29	Miss Irene	preliminary	1	A	2014-03-07	1648	7	19.8343
30	Miss Irene	preliminary	1	A	2014-03-07	1744	8	35.8264
31	Miss Irene	preliminary	1	A	2014-03-07	1808	7	23.3483
32	Miss Irene	preliminary	1	A	2014-03-07	1824	8	5.74101
33	Miss Irene	preliminary	1	A	2014-03-07	1824	7	14.8315
34	Miss Irene	preliminary	1	A	2014-03-07	2000	9	26.7845
35	Miss Irene	preliminary	1	A	2014-03-07	2016	7	1.79263
36	Miss Irene	preliminary	1	A	2014-03-07	2016	10	22.1053
37	Miss Irene	preliminary	1	A	2014-03-07	2112	8	29.9657
38	Miss Irene	preliminary	1	A	2014-03-07	2208	8	28.2432
39	Miss Irene	preliminary	1	A	2014-03-07	2224	7	6.48837
40	Miss Irene	preliminary	1	A	2014-03-07	2240	8	0.366668
41	Miss Irene	preliminary	1	A	2014-03-07	2384	6	5.65319
42	Miss Irene	preliminary	1	A	2014-03-07	2400	8	24.1069
43	Miss Irene	preliminary	1	A	2014-03-07	2432	6	24.8215
44	Miss Irene	preliminary	1	A	2014-03-07	2512	8	34.698
45	Miss Irene	preliminary	1	A	2014-03-07	2816	5	43.0946
46	Miss Irene	preliminary	1	A	2014-03-08	992	8	31.1509
47	Miss Irene	preliminary	1	A	2014-03-08	1184	7	7.66364
48	Miss Irene	preliminary	1	A	2014-03-08	1200	8	24.8799
49	Miss Irene	preliminary	1	A	2014-03-08	1200	10	54.2584
50	Miss Irene	preliminary	1	A	2014-03-08	1232	5	27.6639
51	Miss Irene	preliminary	1	A	2014-03-08	1248	8	24.2666
52	Miss Irene	preliminary	1	A	2014-03-08	1296	8	14.0655
53	Miss Irene	preliminary	1	A	2014-03-08	1296	10	62.1142
54	Miss Irene	preliminary	1	A	2014-03-08	1312	10	76.5385
55	Miss Irene	preliminary	1	A	2014-03-08	1328	5	17.2466
56	Miss Irene	preliminary	1	A	2014-03-08	1344	8	25.7623
57	Miss Irene	preliminary	1	A	2014-03-08	1344	9	77.119
58	Miss Irene	preliminary	1	A	2014-03-08	1344	10	69.5295
59	Miss Irene	preliminary	1	A	2014-03-08	1392	9	12.9218
60	Miss Irene	preliminary	1	A	2014-03-08	1392	6	25.2665
61	Miss Irene	preliminary	1	A	2014-03-08	1392	9	49.3625
62	Miss Irene	preliminary	1	A	2014-03-08	1424	5	24.211
63	Miss Irene	preliminary	1	A	2014-03-08	1424	7	14.9817
64	Miss Irene	preliminary	1	A	2014-03-08	1456	10	36.0282
65	Miss Irene	preliminary	1	A	2014-03-08	1504	8	28.0135
66	Miss Irene	preliminary	1	A	2014-03-08	1520	6	14.2968
67	Miss Irene	preliminary	1	A	2014-03-08	1552	10	41.7295
68	Miss Irene	preliminary	1	A	2014-03-08	1552	11	61.2392
69	Miss Irene	preliminary	1	A	2014-03-08	1568	8	7.67836
70	Miss Irene	preliminary	1	A	2014-03-08	1568	8	37.4343
71	Miss Irene	preliminary	1	A	2014-03-08	1600	6	39.1147
72	Miss Irene	preliminary	1	A	2014-03-08	1600	6	45.8487
73	Miss Irene	preliminary	1	A	2014-03-08	1616	8	52.3075
74	Miss Irene	preliminary	1	A	2014-03-08	1648	9	66.0567
75	Miss Irene	preliminary	1	A	2014-03-08	1664	5	23.6395
76	Miss Irene	preliminary	1	A	2014-03-08	1664	7	13.8601
77	Miss Irene	preliminary	1	A	2014-03-08	1680	9	22.231
78	Miss Irene	preliminary	1	A	2014-03-08	1680	6	18.9646
79	Miss Irene	preliminary	1	A	2014-03-08	1696	5	77.1883
80	Miss Irene	preliminary	1	A	2014-03-08	1696	7	10.5662
81	Miss Irene	preliminary	1	A	2014-03-08	1696	9	67.113
82	Miss Irene	preliminary	1	A	2014-03-08	1728	9	82.8872
83	Miss Irene	preliminary	1	A	2014-03-08	1760	9	20.6652
84	Miss Irene	preliminary	1	A	2014-03-08	1760	8	29.7625
85	Miss Irene	preliminary	1	A	2014-03-08	1776	5	76.0447
86	Miss Irene	preliminary	1	A	2014-03-08	1792	6	42.8935
87	Miss Irene	preliminary	1	A	2014-03-08	1792	9	21.8801
88	Miss Irene	preliminary	1	A	2014-03-08	1792	7	44.1482
89	Miss Irene	preliminary	1	A	2014-03-08	1792	10	27.5792
90	Miss Irene	preliminary	1	A	2014-03-08	1808	5	0.908782
91	Miss Irene	preliminary	1	A	2014-03-08	1840	7	22.8962
92	Miss Irene	preliminary	1	A	2014-03-08	1856	9	68.7571
93	Miss Irene	preliminary	1	A	2014-03-08	1872	6	38.6434
94	Miss Irene	preliminary	1	A	2014-03-08	1872	6	43.361
95	Miss Irene	preliminary	1	A	2014-03-08	1872	5	85.4485
96	Miss Irene	preliminary	1	A	2014-03-08	1872	6	71.6132
97	Miss Irene	preliminary	1	A	2014-03-08	1888	6	29.7771
98	Miss Irene	preliminary	1	A	2014-03-08	1888	7	48.7584
99	Miss Irene	preliminary	1	A	2014-03-08	1920	10	10.3954
100	Miss Irene	preliminary	1	A	2014-03-08	1936	4	41.5897
101	Miss Irene	preliminary	1	A	2014-03-08	1952	7	11.4762
102	Miss Irene	preliminary	1	A	2014-03-08	1968	7	20.916
103	Miss Irene	preliminary	1	A	2014-03-08	2000	6	16.8847
104	Miss Irene	preliminary	1	A	2014-03-08	2016	4	53.2583
105	Miss Irene	preliminary	1	A	2014-03-08	2048	6	19.8287
106	Miss Irene	preliminary	1	A	2014-03-08	2048	6	82.2742
107	Miss Irene	preliminary	1	A	2014-03-08	2064	10	65.1476
108	Miss Irene	preliminary	1	A	2014-03-08	2080	7	51.4619
109	Miss Irene	preliminary	1	A	2014-03-08	2144	8	69.1588
110	Miss Irene	preliminary	1	A	2014-03-08	2160	6	29.3643
111	Miss Irene	preliminary	1	A	2014-03-08	2256	9	14.6753
112	Miss Irene	preliminary	1	A	2014-03-08	2272	7	33.6348
113	Miss Irene	preliminary	1	A	2014-03-08	2336	6	8.32699
114	Miss Irene	preliminary	1	A	2014-03-08	2368	4	61.7618
115	Miss Irene	preliminary	1	A	2014-03-08	2368	9	37.7457
116	Miss Irene	preliminary	1	A	2014-03-08	2368	9	31.7671
117	Miss Irene	preliminary	1	A	2014-03-08	2416	6	27.5974
118	Miss Irene	preliminary	1	A	2014-03-08	2448	9	32.1658
119	Miss Irene	preliminary	1	A	2014-03-08	2496	5	46.1061
120	Miss Irene	preliminary	1	A	2014-03-08	2512	5	49.3204
121	Miss Irene	preliminary	1	A	2014-03-08	2528	5	42.7548
122	Miss Irene	preliminary	1	A	2014-03-08	2528	4	128.487
123	Miss Irene	preliminary	1	A	2014-03-08	2560	6	10.8488
124	Miss Irene	preliminary	1	A	2014-03-08	2608	5	24.0118
125	Miss Irene	preliminary	1	A	2014-03-08	2608	5	74.0221
126	Miss Irene	preliminary	1	A	2014-03-08	2640	6	41.0889
127	Miss Irene	preliminary	1	A	2014-03-08	2640	5	39.0473
128	Miss Irene	preliminary	1	A	2014-03-08	2640	5	46.5908
129	Miss Irene	preliminary	1	A	2014-03-08	2656	5	45.5293
130	Miss Irene	preliminary	1	A	2014-03-08	2656	5	45.5715
131	Miss Irene	preliminary	1	A	2014-03-08	2784	9	16.7544
132	Miss Irene	preliminary	1	A	2014-03-08	2784	5	24.0051
133	Miss Irene	preliminary	1	A	2014-03-08	3104	8	21.3086
134	Miss Irene	preliminary	1	A	2014-03-08	3104	8	55.9931
135	Miss Irene	preliminary	1	A	2014-03-08	3200	7	16.7006
136	Miss Irene	preliminary	1	A	2014-03-08	3408	6	22.6662
137	Miss Irene	preliminary	1	A	2014-03-08	3408	8	38.4811
138	Miss Irene	preliminary	1	A	2014-03-08	3472	7	22.8779
139	Miss Irene	preliminary	1	A	2014-03-08	3584	6	15.4971
140	Miss Irene	preliminary	1	A	2014-03-08	3776	6	9.69364
141	Miss Irene	preliminary	1	A	2014-03-08	4256	5	14.7118
142	Miss Irene	preliminary	1	A	2014-03-08	4720	4	86.1827
143	Miss Irene	preliminary	1	A	2014-03-09	272	9	1.78376
144	Miss Irene	preliminary	1	A	2014-03-09	304	11	4.16607
145	Miss Irene	preliminary	1	A	2014-03-09	320	10	3.29848
146	Miss Irene	preliminary	1	A	2014-03-09	400	11	4.2058
147	Miss Irene	preliminary	1	A	2014-03-09	832	8	3.502
148	Miss Irene	preliminary	1	A	2014-03-09	848	10	16.8717
149	Miss Irene	preliminary	1	A	2014-03-09	848	10	26.0303
150	Miss Irene	preliminary	1	A	2014-03-09	1008	9	4.05111
151	Miss Irene	preliminary	1	A	2014-03-09	1232	11	30.6871
152	Miss Irene	preliminary	1	A	2014-03-09	1408	8	56.8669
153	Miss Irene	preliminary	1	A	2014-03-09	1408	8	62.2196
154	Miss Irene	preliminary	1	A	2014-03-09	1424	9	40.1876
155	Miss Irene	preliminary	1	A	2014-03-09	1456	9	46.5093
156	Miss Irene	preliminary	1	A	2014-03-09	1472	9	29.4545
157	Miss Irene	preliminary	1	A	2014-03-09	1680	6	39.7332
158	Miss Irene	preliminary	1	A	2014-03-09	1680	9	4.27088
159	Miss Irene	preliminary	1	A	2014-03-09	1712	9	34.693
160	Miss Irene	preliminary	1	A	2014-03-09	1712	8	13.7646
161	Miss Irene	preliminary	1	A	2014-03-09	1744	5	53.0847
162	Miss Irene	preliminary	1	A	2014-03-09	1792	8	33.5317
163	Miss Irene	preliminary	1	A	2014-03-09	1808	6	37.8435
164	Miss Irene	preliminary	1	A	2014-03-09	1856	7	18.0167
165	Miss Irene	preliminary	1	A	2014-03-09	1920	5	64.126
166	Miss Irene	preliminary	1	A	2014-03-09	1968	7	21.6985
167	Miss Irene	preliminary	1	A	2014-03-09	2000	7	8.86221
168	Miss Irene	preliminary	1	A	2014-03-09	2016	6	86.9135
169	Miss Irene	preliminary	1	A	2014-03-09	2016	4	41.6512
170	Miss Irene	preliminary	1	A	2014-03-09	2032	6	108.566
171	Miss Irene	preliminary	1	A	2014-03-09	2048	6	88.7213
172	Miss Irene	preliminary	1	A	2014-03-09	2080	8	2.55533
173	Miss Irene	preliminary	1	A	2014-03-09	2112	5	109.794
174	Miss Irene	preliminary	1	A	2014-03-09	2112	7	18.5195
175	Miss Irene	preliminary	1	A	2014-03-09	2112	6	73.4337
176	Miss Irene	preliminary	1	A	2014-03-09	2128	6	32.7433
177	Miss Irene	preliminary	1	A	2014-03-09	2144	5	68.7093
178	Miss Irene	preliminary	1	A	2014-03-09	2144	7	51.4783
179	Miss Irene	preliminary	1	A	2014-03-09	2144	7	63.9406
180	Miss Irene	preliminary	1	A	2014-03-09	2160	9	39.7762
181	Miss Irene	preliminary	1	A	2014-03-09	2160	9	121.352
182	Miss Irene	preliminary	1	A	2014-03-09	2240	7	14.3804
183	Miss Irene	preliminary	1	A	2014-03-09	2304	4	83.9339
184	Miss Irene	preliminary	1	A	2014-03-09	2320	10	114.809
185	Miss Irene	preliminary	1	A	2014-03-09	2336	7	34.6458
186	Miss Irene	preliminary	1	A	2014-03-09	2352	6	48.1885
187	Miss Irene	preliminary	1	A	2014-03-09	2368	8	90.231
188	Miss Irene	preliminary	1	A	2014-03-09	2400	7	19.5824
189	Miss Irene	preliminary	1	A	2014-03-09	2416	6	46.4646
190	Miss Irene	preliminary	1	A	2014-03-09	2432	8	56.1714
191	Miss Irene	preliminary	1	A	2014-03-09	2448	6	71.7628
192	Miss Irene	preliminary	1	A	2014-03-09	2448	5	81.6227
193	Miss Irene	preliminary	1	A	2014-03-09	2464	4	87.9973
194	Miss Irene	preliminary	1	A	2014-03-09	2528	6	97.7783
195	Miss Irene	preliminary	1	A	2014-03-09	2592	6	65.2386
196	Miss Irene	preliminary	1	A	2014-03-09	2624	4	228.44
197	Miss Irene	preliminary	1	A	2014-03-09	2640	7	67.0119
198	Miss Irene	preliminary	1	A	2014-03-09	2640	4	100.293
199	Miss Irene	preliminary	1	A	2014-03-09	2640	8	25.5015
200	Miss Irene	preliminary	1	A	2014-03-09	2704	5	49.5539
201	Miss Irene	preliminary	1	A	2014-03-09	2720	6	42.5615
202	Miss Irene	preliminary	1	A	2014-03-09	2736	10	95.5131
203	Miss Irene	preliminary	1	A	2014-03-09	2800	6	54.9459
204	Miss Irene	preliminary	1	A	2014-03-09	2864	7	41.8962
205	Miss Irene	preliminary	1	A	2014-03-09	2896	5	90.6451
206	Miss Irene	preliminary	1	A	2014-03-09	3040	7	27.1408
207	Miss Irene	preliminary	1	A	2014-03-09	3040	6	33.1818
208	Miss Irene	preliminary	1	A	2014-03-09	3120	5	35.1342
209	Miss Irene	preliminary	1	A	2014-03-09	3152	6	47.5504
210	Miss Irene	preliminary	1	A	2014-03-09	3200	5	17.293
211	Miss Irene	preliminary	1	A	2014-03-09	3216	7	20.7386
212	Miss Irene	preliminary	1	A	2014-03-09	3296	6	50.0216
213	Miss Irene	preliminary	1	A	2014-03-09	3312	6	37.4025
214	Miss Irene	preliminary	1	A	2014-03-09	3328	7	61.0919
215	Miss Irene	preliminary	1	A	2014-03-09	3392	8	56.224
216	Miss Irene	preliminary	1	A	2014-03-09	3424	5	46.6951
217	Miss Irene	preliminary	1	A	2014-03-09	3488	8	98.8216
218	Miss Irene	preliminary	1	A	2014-03-09	3504	8	71.8906
219	Miss Irene	preliminary	1	A	2014-03-09	3616	5	87.4072
220	Miss Irene	preliminary	1	A	2014-03-09	3680	6	81.0229
221	Miss Irene	preliminary	1	A	2014-03-09	3712	7	81.2328
222	Miss Irene	preliminary	1	A	2014-03-09	3728	7	62.4172
223	Miss Irene	preliminary	1	A	2014-03-09	3776	5	86.7159
224	Miss Irene	preliminary	1	A	2014-03-09	3888	7	34.5494
225	Miss Irene	preliminary	1	A	2014-03-09	3888	7	82.6878
226	Miss Irene	preliminary	1	A	2014-03-09	3904	5	67.3778
227	Miss Irene	preliminary	1	A	2014-03-09	4032	8	63.651
228	Miss Irene	preliminary	1	A	2014-03-09	4128	5	44.6851
229	Miss Irene	preliminary	1	A	2014-03-09	4320	7	35.8814
230	Miss Irene	preliminary	1	A	2014-03-09	4336	5	35.8811
231	Miss Irene	preliminary	1	A	2014-03-09	4432	7	38.0093
232	Miss Irene	preliminary	1	A	2014-03-09	4528	9	60.546
233	Miss Irene	preliminary	1	A	2014-03-09	5024	6	75.7531
234	Miss Irene	preliminary	1	A	2014-03-09	5024	7	53.0128
235	Miss Irene	preliminary	1	A	2014-03-09	5392	6	13.6099
236	Miss Irene	preliminary	1	A	2014-03-09	5600	6	32.8866
237	Miss Irene	preliminary	1	A	2014-03-09	9744	4	360.902
238	Miss Irene	preliminary	1	A	2014-03-10	240	10	3.21245
239	Miss Irene	preliminary	1	A	2014-03-10	336	10	2.02833
240	Miss Irene	preliminary	1	A	2014-03-10	448	10	4.78845
241	Miss Irene	preliminary	1	A	2014-03-10	688	8	9.59828
242	Miss Irene	preliminary	1	A	2014-03-10	768	7	4.19474
243	Miss Irene	preliminary	1	A	2014-03-10	816	8	4.65119
244	Miss Irene	preliminary	1	A	2014-03-10	928	8	1.98657
245	Miss Irene	preliminary	1	A	2014-03-10	960	8	14.023
246	Miss Irene	preliminary	1	A	2014-03-10	976	8	23.9729
247	Miss Irene	preliminary	1	A	2014-03-10	1088	9	3.44668
248	Miss Irene	preliminary	1	A	2014-03-10	1136	7	1.12993
249	Miss Irene	preliminary	1	A	2014-03-10	1184	9	25.1316
250	Miss Irene	preliminary	1	A	2014-03-10	1200	6	0.926437
251	Miss Irene	preliminary	1	A	2014-03-10	1264	7	8.30462
252	Miss Irene	preliminary	1	A	2014-03-10	1264	6	4.05257
253	Miss Irene	preliminary	1	A	2014-03-10	1280	8	45.7809
254	Miss Irene	preliminary	1	A	2014-03-10	1392	6	27.7194
255	Miss Irene	preliminary	1	A	2014-03-10	1424	7	49.9714
256	Miss Irene	preliminary	1	A	2014-03-10	1456	7	61.5006
257	Miss Irene	preliminary	1	A	2014-03-10	1504	7	60.6707
258	Miss Irene	preliminary	1	A	2014-03-10	1504	8	50.5213
259	Miss Irene	preliminary	1	A	2014-03-10	1536	6	3.9588
260	Miss Irene	preliminary	1	A	2014-03-10	1552	6	4.59414
261	Miss Irene	preliminary	1	A	2014-03-10	1600	6	3.15892
262	Miss Irene	preliminary	1	A	2014-03-10	1616	6	3.9866
263	Miss Irene	preliminary	1	A	2014-03-10	1616	8	1.84233
264	Miss Irene	preliminary	1	A	2014-03-10	1648	6	4.7701
265	Miss Irene	preliminary	1	A	2014-03-10	1664	8	1.55017
266	Miss Irene	preliminary	1	A	2014-03-10	1696	6	69.547
267	Miss Irene	preliminary	1	A	2014-03-10	1712	7	5.00735
268	Miss Irene	preliminary	1	A	2014-03-10	1728	8	1.29411
269	Miss Irene	preliminary	1	A	2014-03-10	1728	6	54.7663
270	Miss Irene	preliminary	1	A	2014-03-10	1792	7	52.0528
271	Miss Irene	preliminary	1	A	2014-03-10	1824	7	1.13915
272	Miss Irene	preliminary	1	A	2014-03-10	1856	7	65.4248
273	Miss Irene	preliminary	1	A	2014-03-10	1872	7	16.6375
274	Miss Irene	preliminary	1	A	2014-03-10	1952	6	3.65871
275	Miss Irene	preliminary	1	A	2014-03-10	2208	7	48.626
276	Miss Irene	preliminary	1	A	2014-03-10	2304	5	61.6177
277	Miss Irene	preliminary	1	A	2014-03-10	4256	5	0.317468
278	Ballfield	preliminary	2	B	2014-03-07	464	10	3.20514
279	Ballfield	preliminary	2	B	2014-03-07	720	7	0.349655
280	Ballfield	preliminary	2	B	2014-03-07	784	9	2.20659
281	Ballfield	preliminary	2	B	2014-03-07	896	10	2.6501
282	Ballfield	preliminary	2	B	2014-03-07	912	9	2.76099
283	Ballfield	preliminary	2	B	2014-03-07	1088	7	6.25247
284	Ballfield	preliminary	2	B	2014-03-07	1104	7	2.10587
285	Ballfield	preliminary	2	B	2014-03-07	1296	6	2.80465
286	Ballfield	preliminary	2	B	2014-03-07	1328	7	0.349655
287	Ballfield	preliminary	2	B	2014-03-07	1344	5	2.59832
288	Ballfield	preliminary	2	B	2014-03-07	1408	6	4.75709
289	Ballfield	preliminary	2	B	2014-03-07	1456	4	48.9368
290	Ballfield	preliminary	2	B	2014-03-07	1456	8	1.30087
291	Ballfield	preliminary	2	B	2014-03-07	1504	5	37.1476
292	Ballfield	preliminary	2	B	2014-03-07	1520	5	5.97701
293	Ballfield	preliminary	2	B	2014-03-07	1584	5	2.13795
294	Ballfield	preliminary	2	B	2014-03-07	1584	7	1.12419
295	Ballfield	preliminary	2	B	2014-03-07	1600	4	39.5322
296	Ballfield	preliminary	2	B	2014-03-07	1648	7	7.98119
297	Ballfield	preliminary	2	B	2014-03-07	1664	6	3.69079
298	Ballfield	preliminary	2	B	2014-03-07	1680	6	3.56684
299	Ballfield	preliminary	2	B	2014-03-07	1728	6	5.85863
300	Ballfield	preliminary	2	B	2014-03-07	1760	7	3.40308
301	Ballfield	preliminary	2	B	2014-03-07	1776	7	4.80884
302	Ballfield	preliminary	2	B	2014-03-07	1792	5	5.01387
303	Ballfield	preliminary	2	B	2014-03-07	1792	7	3.73854
304	Ballfield	preliminary	2	B	2014-03-07	1808	7	5.31557
305	Ballfield	preliminary	2	B	2014-03-07	1824	4	47.0444
306	Ballfield	preliminary	2	B	2014-03-07	1840	5	4.87454
307	Ballfield	preliminary	2	B	2014-03-07	1920	7	2.65999
308	Ballfield	preliminary	2	B	2014-03-07	1936	4	47.6415
309	Ballfield	preliminary	2	B	2014-03-07	2000	7	4.0917
310	Ballfield	preliminary	2	B	2014-03-07	2016	5	37.2551
311	Ballfield	preliminary	2	B	2014-03-07	2032	5	25.9435
312	Ballfield	preliminary	2	B	2014-03-07	2304	7	3.07033
313	Ballfield	preliminary	2	B	2014-03-07	2336	4	32.83
314	Ballfield	preliminary	2	B	2014-03-07	2416	6	6.20535
315	Ballfield	preliminary	2	B	2014-03-07	2496	4	1.69444
316	Ballfield	preliminary	2	B	2014-03-07	2704	5	2.16336
317	Ballfield	preliminary	2	B	2014-03-07	2976	4	74.3015
318	Ballfield	preliminary	2	B	2014-03-07	3584	5	11.5223
319	Ballfield	preliminary	2	B	2014-03-07	3808	5	2.16336
320	Ballfield	preliminary	2	B	2014-03-07	3984	6	30.3697
321	Ballfield	preliminary	2	B	2014-03-07	10704	5	67.764
322	Ballfield	preliminary	2	B	2014-03-07	13600	5	11.0324
323	Ballfield	preliminary	2	B	2014-03-08	432	7	4.10589
324	Ballfield	preliminary	2	B	2014-03-08	656	9	4.30223
325	Ballfield	preliminary	2	B	2014-03-08	816	7	1.52065
326	Ballfield	preliminary	2	B	2014-03-08	896	9	3.08306
327	Ballfield	preliminary	2	B	2014-03-08	944	8	0.113747
328	Ballfield	preliminary	2	B	2014-03-08	1184	10	1.2336
329	Ballfield	preliminary	2	B	2014-03-08	1232	7	5.57796
330	Ballfield	preliminary	2	B	2014-03-08	1280	6	3.52245
331	Ballfield	preliminary	2	B	2014-03-08	1312	8	2.1666
332	Ballfield	preliminary	2	B	2014-03-08	1376	7	0.925874
333	Ballfield	preliminary	2	B	2014-03-08	1376	7	3.93894
334	Ballfield	preliminary	2	B	2014-03-08	1376	4	1.31982
335	Ballfield	preliminary	2	B	2014-03-08	1392	7	3.20454
336	Ballfield	preliminary	2	B	2014-03-08	1408	7	8.11476
337	Ballfield	preliminary	2	B	2014-03-08	1424	6	1.84499
338	Ballfield	preliminary	2	B	2014-03-08	1424	6	2.15957
339	Ballfield	preliminary	2	B	2014-03-08	1440	7	1.36899
340	Ballfield	preliminary	2	B	2014-03-08	1440	7	4.93613
341	Ballfield	preliminary	2	B	2014-03-08	1440	4	4.31558
342	Ballfield	preliminary	2	B	2014-03-08	1456	6	1.41
343	Ballfield	preliminary	2	B	2014-03-08	1520	6	4.60835
344	Ballfield	preliminary	2	B	2014-03-08	1536	5	5.80559
345	Ballfield	preliminary	2	B	2014-03-08	1552	6	3.95527
346	Ballfield	preliminary	2	B	2014-03-08	1552	5	1.09825
347	Ballfield	preliminary	2	B	2014-03-08	1584	6	1.04776
348	Ballfield	preliminary	2	B	2014-03-08	1616	6	1.89859
349	Ballfield	preliminary	2	B	2014-03-08	1616	6	0.349655
350	Ballfield	preliminary	2	B	2014-03-08	1616	4	4.35299
351	Ballfield	preliminary	2	B	2014-03-08	1632	6	0.825179
352	Ballfield	preliminary	2	B	2014-03-08	1632	5	6.59022
353	Ballfield	preliminary	2	B	2014-03-08	1632	7	2.80483
354	Ballfield	preliminary	2	B	2014-03-08	1648	7	4.28531
355	Ballfield	preliminary	2	B	2014-03-08	1648	4	4.88521
356	Ballfield	preliminary	2	B	2014-03-08	1664	7	1.86546
357	Ballfield	preliminary	2	B	2014-03-08	1680	7	4.73027
358	Ballfield	preliminary	2	B	2014-03-08	1680	5	5.57796
359	Ballfield	preliminary	2	B	2014-03-08	1680	6	2.42834
360	Ballfield	preliminary	2	B	2014-03-08	1712	4	4.50915
361	Ballfield	preliminary	2	B	2014-03-08	1712	7	25.9091
362	Ballfield	preliminary	2	B	2014-03-08	1728	6	3.08306
363	Ballfield	preliminary	2	B	2014-03-08	1760	6	3.28315
364	Ballfield	preliminary	2	B	2014-03-08	1792	7	6.1015
365	Ballfield	preliminary	2	B	2014-03-08	1792	7	3.66807
366	Ballfield	preliminary	2	B	2014-03-08	1792	7	0.712717
367	Ballfield	preliminary	2	B	2014-03-08	1792	6	0.435043
368	Ballfield	preliminary	2	B	2014-03-08	1808	7	3.04237
369	Ballfield	preliminary	2	B	2014-03-08	1808	6	4.53365
370	Ballfield	preliminary	2	B	2014-03-08	1824	7	1.54146
371	Ballfield	preliminary	2	B	2014-03-08	1824	5	2.77327
372	Ballfield	preliminary	2	B	2014-03-08	1824	6	10.1431
373	Ballfield	preliminary	2	B	2014-03-08	1840	5	4.90336
374	Ballfield	preliminary	2	B	2014-03-08	1840	5	2.56219
375	Ballfield	preliminary	2	B	2014-03-08	1840	7	3.59825
376	Ballfield	preliminary	2	B	2014-03-08	1856	5	2.23332
377	Ballfield	preliminary	2	B	2014-03-08	1968	6	3.70408
378	Ballfield	preliminary	2	B	2014-03-08	1984	4	7.48427
379	Ballfield	preliminary	2	B	2014-03-08	1984	7	5.81295
380	Ballfield	preliminary	2	B	2014-03-08	2000	7	2.24019
381	Ballfield	preliminary	2	B	2014-03-08	2032	4	3.64811
382	Ballfield	preliminary	2	B	2014-03-08	2032	6	6.64244
383	Ballfield	preliminary	2	B	2014-03-08	2032	5	2.63324
384	Ballfield	preliminary	2	B	2014-03-08	2032	4	10.8782
385	Ballfield	preliminary	2	B	2014-03-08	2032	6	2.45294
386	Ballfield	preliminary	2	B	2014-03-08	2048	4	6.29963
387	Ballfield	preliminary	2	B	2014-03-08	2048	7	2.55185
388	Ballfield	preliminary	2	B	2014-03-08	2064	5	1.76314
389	Ballfield	preliminary	2	B	2014-03-08	2080	4	2.76885
390	Ballfield	preliminary	2	B	2014-03-08	2096	7	12.5291
391	Ballfield	preliminary	2	B	2014-03-08	2112	6	3.40308
392	Ballfield	preliminary	2	B	2014-03-08	2160	7	1.55238
393	Ballfield	preliminary	2	B	2014-03-08	2192	4	4.23835
394	Ballfield	preliminary	2	B	2014-03-08	2192	4	1.68276
395	Ballfield	preliminary	2	B	2014-03-08	2240	6	0.888954
396	Ballfield	preliminary	2	B	2014-03-08	2304	5	6.99875
397	Ballfield	preliminary	2	B	2014-03-08	2304	4	6.58523
398	Ballfield	preliminary	2	B	2014-03-08	2352	4	1.55238
399	Ballfield	preliminary	2	B	2014-03-08	2368	4	5.89062
400	Ballfield	preliminary	2	B	2014-03-08	2416	5	5.26051
401	Ballfield	preliminary	2	B	2014-03-08	2464	5	2.47914
402	Ballfield	preliminary	2	B	2014-03-08	2544	5	4.55989
403	Ballfield	preliminary	2	B	2014-03-08	2672	5	12.6083
404	Ballfield	preliminary	2	B	2014-03-08	2688	6	5.37411
405	Ballfield	preliminary	2	B	2014-03-08	2864	5	3.08306
406	Ballfield	preliminary	2	B	2014-03-08	3024	5	2.58552
407	Ballfield	preliminary	2	B	2014-03-08	3040	5	10.1708
408	Ballfield	preliminary	2	B	2014-03-08	3088	5	3.69079
409	Ballfield	preliminary	2	B	2014-03-08	3152	5	6.85141
410	Ballfield	preliminary	2	B	2014-03-08	3264	7	6.98036
411	Ballfield	preliminary	2	B	2014-03-08	3456	7	6.70183
412	Ballfield	preliminary	2	B	2014-03-08	3712	5	9.25326
413	Ballfield	preliminary	2	B	2014-03-08	3712	5	3.01325
414	Ballfield	preliminary	2	B	2014-03-08	5200	5	12.0055
415	Ballfield	preliminary	2	B	2014-03-08	12464	5	18.9007
416	Ballfield	preliminary	2	B	2014-03-08	16144	5	21.393
417	Ballfield	preliminary	2	B	2014-03-09	672	6	2.98276
418	Ballfield	preliminary	2	B	2014-03-09	704	6	7.00554
419	Ballfield	preliminary	2	B	2014-03-09	720	7	4.58954
420	Ballfield	preliminary	2	B	2014-03-09	784	6	8.16305
421	Ballfield	preliminary	2	B	2014-03-09	784	9	10.1064
422	Ballfield	preliminary	2	B	2014-03-09	832	10	9.1508
423	Ballfield	preliminary	2	B	2014-03-09	880	9	4.95935
424	Ballfield	preliminary	2	B	2014-03-09	896	6	1.7249
425	Ballfield	preliminary	2	B	2014-03-09	928	6	4.66874
426	Ballfield	preliminary	2	B	2014-03-09	928	7	3.73523
427	Ballfield	preliminary	2	B	2014-03-09	992	9	8.94359
428	Ballfield	preliminary	2	B	2014-03-09	1056	7	1.49564
429	Ballfield	preliminary	2	B	2014-03-09	1120	7	0.888954
430	Ballfield	preliminary	2	B	2014-03-09	1248	10	1.09825
431	Ballfield	preliminary	2	B	2014-03-09	1312	6	3.08165
432	Ballfield	preliminary	2	B	2014-03-09	1360	6	1.37664
433	Ballfield	preliminary	2	B	2014-03-09	1392	7	2.30546
434	Ballfield	preliminary	2	B	2014-03-09	1424	7	3.64811
435	Ballfield	preliminary	2	B	2014-03-09	1440	7	2.84923
436	Ballfield	preliminary	2	B	2014-03-09	1456	8	0.790695
437	Ballfield	preliminary	2	B	2014-03-09	1504	7	7.08065
438	Ballfield	preliminary	2	B	2014-03-09	1552	6	10.6266
439	Ballfield	preliminary	2	B	2014-03-09	1568	6	2.47914
440	Ballfield	preliminary	2	B	2014-03-09	1568	4	2.46569
441	Ballfield	preliminary	2	B	2014-03-09	1600	5	7.20808
442	Ballfield	preliminary	2	B	2014-03-09	1632	5	11.6651
443	Ballfield	preliminary	2	B	2014-03-09	1648	6	4.75709
444	Ballfield	preliminary	2	B	2014-03-09	1696	5	1.55238
445	Ballfield	preliminary	2	B	2014-03-09	1696	6	2.84923
446	Ballfield	preliminary	2	B	2014-03-09	1728	6	3.15765
447	Ballfield	preliminary	2	B	2014-03-09	1744	6	5.46065
448	Ballfield	preliminary	2	B	2014-03-09	1760	5	0.716536
449	Ballfield	preliminary	2	B	2014-03-09	1792	5	2.58552
450	Ballfield	preliminary	2	B	2014-03-09	1792	6	9.81454
451	Ballfield	preliminary	2	B	2014-03-09	1808	5	1.55238
452	Ballfield	preliminary	2	B	2014-03-09	1808	6	6.64244
453	Ballfield	preliminary	2	B	2014-03-09	1856	4	4.0917
454	Ballfield	preliminary	2	B	2014-03-09	1856	7	3.08165
455	Ballfield	preliminary	2	B	2014-03-09	1888	7	8.60494
456	Ballfield	preliminary	2	B	2014-03-09	1888	5	6.29963
457	Ballfield	preliminary	2	B	2014-03-09	1904	5	0.655605
458	Ballfield	preliminary	2	B	2014-03-09	1920	5	6.47244
459	Ballfield	preliminary	2	B	2014-03-09	1920	4	8.62437
460	Ballfield	preliminary	2	B	2014-03-09	1984	7	4.1452
461	Ballfield	preliminary	2	B	2014-03-09	1984	7	3.09271
462	Ballfield	preliminary	2	B	2014-03-09	2032	5	2.6501
463	Ballfield	preliminary	2	B	2014-03-09	2064	5	2.34199
464	Ballfield	preliminary	2	B	2014-03-09	2064	4	2.06357
465	Ballfield	preliminary	2	B	2014-03-09	2096	5	9.4379
466	Ballfield	preliminary	2	B	2014-03-09	2144	5	3.08165
467	Ballfield	preliminary	2	B	2014-03-09	2144	6	1.09825
468	Ballfield	preliminary	2	B	2014-03-09	2160	6	3.28315
469	Ballfield	preliminary	2	B	2014-03-09	2176	4	6.99095
470	Ballfield	preliminary	2	B	2014-03-09	2192	4	6.86389
471	Ballfield	preliminary	2	B	2014-03-09	2240	5	8.17564
472	Ballfield	preliminary	2	B	2014-03-09	2256	5	4.86445
473	Ballfield	preliminary	2	B	2014-03-09	2256	5	9.36582
474	Ballfield	preliminary	2	B	2014-03-09	2304	4	10.4087
475	Ballfield	preliminary	2	B	2014-03-09	2304	4	4.58954
476	Ballfield	preliminary	2	B	2014-03-09	2336	4	4.73027
477	Ballfield	preliminary	2	B	2014-03-09	2416	5	4.90336
478	Ballfield	preliminary	2	B	2014-03-09	2432	7	5.06201
479	Ballfield	preliminary	2	B	2014-03-09	2480	4	8.4602
480	Ballfield	preliminary	2	B	2014-03-09	2496	4	0.879697
481	Ballfield	preliminary	2	B	2014-03-09	2512	4	8.63997
482	Ballfield	preliminary	2	B	2014-03-09	2560	6	15.4872
483	Ballfield	preliminary	2	B	2014-03-09	2592	7	7.32656
484	Ballfield	preliminary	2	B	2014-03-09	2624	6	4.31349
485	Ballfield	preliminary	2	B	2014-03-09	2720	5	1.61638
486	Ballfield	preliminary	2	B	2014-03-09	2720	4	5.27145
487	Ballfield	preliminary	2	B	2014-03-09	2736	5	3.85058
488	Ballfield	preliminary	2	B	2014-03-09	2784	6	8.1225
489	Ballfield	preliminary	2	B	2014-03-09	2832	7	5.72752
490	Ballfield	preliminary	2	B	2014-03-09	2880	4	13.1279
491	Ballfield	preliminary	2	B	2014-03-09	3072	5	14.2769
492	Ballfield	preliminary	2	B	2014-03-09	3344	6	2.6501
493	Ballfield	preliminary	2	B	2014-03-09	3440	6	4.08794
494	Ballfield	preliminary	2	B	2014-03-09	3520	4	4.3298
495	Ballfield	preliminary	2	B	2014-03-09	3680	6	5.70094
496	Ballfield	preliminary	2	B	2014-03-09	3936	5	23.0364
497	Ballfield	preliminary	2	B	2014-03-09	4128	5	6.27989
498	Ballfield	preliminary	2	B	2014-03-09	5088	6	3.03802
499	Ballfield	preliminary	2	B	2014-03-09	5184	5	1.59092
500	Ballfield	preliminary	2	B	2014-03-09	5472	6	5.07134
501	Ballfield	preliminary	2	B	2014-03-09	5488	4	21.3896
502	Ballfield	preliminary	2	B	2014-03-09	5680	4	5.65618
503	Ballfield	preliminary	2	B	2014-03-09	5904	5	10.9571
504	Ballfield	preliminary	2	B	2014-03-09	7776	5	9.96071
505	Ballfield	preliminary	2	B	2014-03-09	7792	5	31.0026
506	Ballfield	preliminary	2	B	2014-03-09	9472	4	27.2878
507	Ballfield	preliminary	2	B	2014-03-09	10064	5	26.6767
508	Ballfield	preliminary	2	B	2014-03-09	10480	6	27.3518
509	Ballfield	preliminary	2	B	2014-03-09	10752	5	8.92911
510	Ballfield	preliminary	2	B	2014-03-10	720	8	3.7059
511	Ballfield	preliminary	2	B	2014-03-10	768	6	5.48592
512	Ballfield	preliminary	2	B	2014-03-10	896	6	6.64244
513	Ballfield	preliminary	2	B	2014-03-10	1376	8	2.61924
514	Ballfield	preliminary	2	B	2014-03-10	1408	9	4.1452
515	Ballfield	preliminary	2	B	2014-03-10	1584	8	1.41
516	Ballfield	preliminary	2	B	2014-03-10	1664	4	4.23835
517	Ballfield	preliminary	2	B	2014-03-10	1712	5	2.77327
518	Ballfield	preliminary	2	B	2014-03-10	1712	4	5.08958
519	Ballfield	preliminary	2	B	2014-03-10	1760	5	7.1209
520	Ballfield	preliminary	2	B	2014-03-10	1760	8	0.325402
521	Ballfield	preliminary	2	B	2014-03-10	1824	5	5.26051
522	Ballfield	preliminary	2	B	2014-03-10	1856	5	6.54504
523	Ballfield	preliminary	2	B	2014-03-10	1856	5	5.06163
524	Ballfield	preliminary	2	B	2014-03-10	1856	5	2.25123
525	Ballfield	preliminary	2	B	2014-03-10	1904	5	5.97701
526	Ballfield	preliminary	2	B	2014-03-10	1936	6	6.1788
527	Ballfield	preliminary	2	B	2014-03-10	1936	5	4.5621
528	Ballfield	preliminary	2	B	2014-03-10	1936	6	1.04776
529	Ballfield	preliminary	2	B	2014-03-10	1968	4	10.2717
530	Ballfield	preliminary	2	B	2014-03-10	2080	4	3.15027
531	Ballfield	preliminary	2	B	2014-03-10	2112	4	11.1016
532	Ballfield	preliminary	2	B	2014-03-10	2208	5	8.82563
533	Ballfield	preliminary	2	B	2014-03-10	2224	4	8.63845
534	Ballfield	preliminary	2	B	2014-03-10	2288	4	9.09766
535	Ballfield	preliminary	2	B	2014-03-10	2352	6	1.74473
536	Ballfield	preliminary	2	B	2014-03-10	2352	4	6.44139
537	Ballfield	preliminary	2	B	2014-03-10	2528	4	6.68593
538	Ballfield	preliminary	2	B	2014-03-10	2864	5	6.40872
539	Ballfield	preliminary	2	B	2014-03-10	2992	6	5.7587
540	Ballfield	preliminary	2	B	2014-03-10	2992	4	3.03802
541	Ballfield	preliminary	2	B	2014-03-10	5216	5	6.58943
542	Ballfield	preliminary	2	B	2014-03-10	6112	6	23.6453
543	Ballfield	preliminary	2	B	2014-03-10	6416	6	8.02552
544	Ballfield	preliminary	2	B	2014-03-10	7472	6	4.85776
545	Ballfield	preliminary	2	B	2014-03-10	9488	6	22.3392
546	Ballfield	preliminary	2	B	2014-03-10	11360	4	57.0856
547	Ballfield	preliminary	3	A	2014-12-26	400	7	5.02699
548	Ballfield	preliminary	3	A	2014-12-26	528	7	2.65999
549	Ballfield	preliminary	3	A	2014-12-26	608	7	5.26051
550	Ballfield	preliminary	3	A	2014-12-26	640	7	4.73027
551	Ballfield	preliminary	3	A	2014-12-26	736	7	4.19152
552	Ballfield	preliminary	3	A	2014-12-26	800	7	5.66897
553	Ballfield	preliminary	3	A	2014-12-26	880	6	3.83889
554	Ballfield	preliminary	3	A	2014-12-26	880	7	1.45521
555	Ballfield	preliminary	3	A	2014-12-26	1024	6	2.31605
556	Ballfield	preliminary	3	A	2014-12-26	1040	7	3.73523
557	Ballfield	preliminary	3	A	2014-12-26	1040	7	2.72602
558	Ballfield	preliminary	3	A	2014-12-26	1216	6	3.13617
559	Ballfield	preliminary	3	A	2014-12-26	1232	6	5.155
560	Ballfield	preliminary	3	A	2014-12-26	1248	7	5.08958
561	Ballfield	preliminary	3	A	2014-12-26	1328	6	1.2326
562	Ballfield	preliminary	3	A	2014-12-26	1408	5	3.34431
563	Ballfield	preliminary	3	A	2014-12-26	1472	6	1.43926
564	Ballfield	preliminary	3	A	2014-12-26	1488	5	4.17253
565	Ballfield	preliminary	3	A	2014-12-26	1504	8	4.44315
566	Ballfield	preliminary	3	A	2014-12-26	1520	5	2.84923
567	Ballfield	preliminary	3	A	2014-12-26	1600	5	4.50915
568	Ballfield	preliminary	3	A	2014-12-26	1600	7	1.54782
569	Ballfield	preliminary	3	A	2014-12-26	1600	5	3.56064
570	Ballfield	preliminary	3	A	2014-12-26	1632	7	1.76314
571	Ballfield	preliminary	3	A	2014-12-26	1632	5	2.6501
572	Ballfield	preliminary	3	A	2014-12-26	1680	6	0.827218
573	Ballfield	preliminary	3	A	2014-12-26	1728	5	5.88138
574	Ballfield	preliminary	3	A	2014-12-26	1744	5	2.9807
575	Ballfield	preliminary	3	A	2014-12-26	1968	5	1.74473
576	Ballfield	preliminary	3	A	2014-12-26	2016	5	1.66902
577	Ballfield	preliminary	3	A	2014-12-26	2064	5	9.20221
578	Ballfield	preliminary	3	A	2014-12-26	2144	5	6.19882
579	Ballfield	preliminary	3	A	2014-12-26	2160	5	4.56141
580	Ballfield	preliminary	3	A	2014-12-26	2720	5	4.09815
581	Ballfield	preliminary	3	A	2014-12-26	2864	5	2.6747
582	Ballfield	preliminary	3	A	2014-12-26	3232	5	3.28765
583	Ballfield	preliminary	3	A	2014-12-26	3312	5	1.98706
584	Ballfield	preliminary	3	A	2014-12-26	3584	5	4.44444
585	Ballfield	preliminary	3	A	2014-12-26	4464	5	6.52332
586	Ballfield	preliminary	3	A	2014-12-27	304	6	5.50209
587	Ballfield	preliminary	3	A	2014-12-27	576	6	0.790695
588	Ballfield	preliminary	3	A	2014-12-27	592	7	4.47747
589	Ballfield	preliminary	3	A	2014-12-27	720	7	4.15175
590	Ballfield	preliminary	3	A	2014-12-27	736	6	7.06408
591	Ballfield	preliminary	3	A	2014-12-27	768	7	2.77327
592	Ballfield	preliminary	3	A	2014-12-27	1024	7	3.30938
593	Ballfield	preliminary	3	A	2014-12-27	1040	7	3.20454
594	Ballfield	preliminary	3	A	2014-12-27	1088	6	3.95527
595	Ballfield	preliminary	3	A	2014-12-27	1088	7	2.10587
596	Ballfield	preliminary	3	A	2014-12-27	1120	6	3.52245
597	Ballfield	preliminary	3	A	2014-12-27	1120	6	3.13521
598	Ballfield	preliminary	3	A	2014-12-27	1120	5	2.72602
599	Ballfield	preliminary	3	A	2014-12-27	1136	6	1.36899
600	Ballfield	preliminary	3	A	2014-12-27	1168	6	1.13718
601	Ballfield	preliminary	3	A	2014-12-27	1168	7	1.31982
602	Ballfield	preliminary	3	A	2014-12-27	1200	8	1.59092
603	Ballfield	preliminary	3	A	2014-12-27	1200	5	4.90336
604	Ballfield	preliminary	3	A	2014-12-27	1216	6	1.54782
605	Ballfield	preliminary	3	A	2014-12-27	1232	6	3.52245
606	Ballfield	preliminary	3	A	2014-12-27	1264	5	1.62818
607	Ballfield	preliminary	3	A	2014-12-27	1264	6	0.828479
608	Ballfield	preliminary	3	A	2014-12-27	1312	6	2.56454
609	Ballfield	preliminary	3	A	2014-12-27	1328	6	8.31094
610	Ballfield	preliminary	3	A	2014-12-27	1408	6	3.04237
611	Ballfield	preliminary	3	A	2014-12-27	1408	5	1.37664
612	Ballfield	preliminary	3	A	2014-12-27	1440	6	2.74191
613	Ballfield	preliminary	3	A	2014-12-27	1440	6	3.56682
614	Ballfield	preliminary	3	A	2014-12-27	1472	5	9.32203
615	Ballfield	preliminary	3	A	2014-12-27	1472	5	2.3424
616	Ballfield	preliminary	3	A	2014-12-27	1472	5	1.75737
617	Ballfield	preliminary	3	A	2014-12-27	1488	5	0.325402
618	Ballfield	preliminary	3	A	2014-12-27	1504	6	4.66874
619	Ballfield	preliminary	3	A	2014-12-27	1568	6	1.79743
620	Ballfield	preliminary	3	A	2014-12-27	1568	5	1.19865
621	Ballfield	preliminary	3	A	2014-12-27	1600	6	1.37862
622	Ballfield	preliminary	3	A	2014-12-27	1632	6	2.27178
623	Ballfield	preliminary	3	A	2014-12-27	1648	5	1.49161
624	Ballfield	preliminary	3	A	2014-12-27	1648	6	0.828479
625	Ballfield	preliminary	3	A	2014-12-27	1664	6	1.69444
626	Ballfield	preliminary	3	A	2014-12-27	1664	6	4.4077
627	Ballfield	preliminary	3	A	2014-12-27	1680	6	6.20825
628	Ballfield	preliminary	3	A	2014-12-27	1680	6	2.27178
629	Ballfield	preliminary	3	A	2014-12-27	1680	7	1.98706
630	Ballfield	preliminary	3	A	2014-12-27	1680	5	2.87942
631	Ballfield	preliminary	3	A	2014-12-27	1712	5	13.1095
632	Ballfield	preliminary	3	A	2014-12-27	1712	6	3.58213
633	Ballfield	preliminary	3	A	2014-12-27	1744	6	2.77327
634	Ballfield	preliminary	3	A	2014-12-27	1744	5	4.83554
635	Ballfield	preliminary	3	A	2014-12-27	1776	5	4.15175
636	Ballfield	preliminary	3	A	2014-12-27	1776	6	0.888954
637	Ballfield	preliminary	3	A	2014-12-27	1776	5	5.81778
638	Ballfield	preliminary	3	A	2014-12-27	1776	5	4.17979
639	Ballfield	preliminary	3	A	2014-12-27	1776	6	7.30809
640	Ballfield	preliminary	3	A	2014-12-27	1792	5	7.89381
641	Ballfield	preliminary	3	A	2014-12-27	1792	5	2.41328
642	Ballfield	preliminary	3	A	2014-12-27	1840	5	5.83951
643	Ballfield	preliminary	3	A	2014-12-27	1840	5	3.42632
644	Ballfield	preliminary	3	A	2014-12-27	1856	5	16.3589
645	Ballfield	preliminary	3	A	2014-12-27	1872	4	6.93728
646	Ballfield	preliminary	3	A	2014-12-27	1872	4	2.38334
647	Ballfield	preliminary	3	A	2014-12-27	1904	5	2.06703
648	Ballfield	preliminary	3	A	2014-12-27	1936	5	0.828479
649	Ballfield	preliminary	3	A	2014-12-27	1952	6	2.20659
650	Ballfield	preliminary	3	A	2014-12-27	1952	5	2.60711
651	Ballfield	preliminary	3	A	2014-12-27	1952	5	3.15027
652	Ballfield	preliminary	3	A	2014-12-27	2048	5	5.05762
653	Ballfield	preliminary	3	A	2014-12-27	2080	4	2.91175
654	Ballfield	preliminary	3	A	2014-12-27	2096	5	13.8771
655	Ballfield	preliminary	3	A	2014-12-27	2160	5	3.09271
656	Ballfield	preliminary	3	A	2014-12-27	2176	6	1.58348
657	Ballfield	preliminary	3	A	2014-12-27	2288	5	3.16754
658	Ballfield	preliminary	3	A	2014-12-27	2304	6	7.66898
659	Ballfield	preliminary	3	A	2014-12-27	2320	5	2.3424
660	Ballfield	preliminary	3	A	2014-12-27	2400	4	2.83591
661	Ballfield	preliminary	3	A	2014-12-27	2416	5	1.66902
662	Ballfield	preliminary	3	A	2014-12-27	2448	5	5.36213
663	Ballfield	preliminary	3	A	2014-12-27	2448	5	4.47747
664	Ballfield	preliminary	3	A	2014-12-27	2464	5	4.85104
665	Ballfield	preliminary	3	A	2014-12-27	2480	5	41.6219
666	Ballfield	preliminary	3	A	2014-12-27	2544	6	5.76786
667	Ballfield	preliminary	3	A	2014-12-27	2544	4	10.7116
668	Ballfield	preliminary	3	A	2014-12-27	2608	5	1.86546
669	Ballfield	preliminary	3	A	2014-12-27	2624	5	10.6298
670	Ballfield	preliminary	3	A	2014-12-27	2640	6	9.77944
671	Ballfield	preliminary	3	A	2014-12-27	2800	4	15.9841
672	Ballfield	preliminary	3	A	2014-12-27	2896	5	11.4113
673	Ballfield	preliminary	3	A	2014-12-27	2944	5	9.70652
674	Ballfield	preliminary	3	A	2014-12-27	2944	5	2.6782
675	Ballfield	preliminary	3	A	2014-12-27	2960	4	13.268
676	Ballfield	preliminary	3	A	2014-12-27	3184	5	3.42632
677	Ballfield	preliminary	3	A	2014-12-27	3200	6	2.63324
678	Ballfield	preliminary	3	A	2014-12-27	3520	5	5.00719
679	Ballfield	preliminary	3	A	2014-12-27	3712	5	19.3613
680	Ballfield	preliminary	3	A	2014-12-27	4128	5	7.2418
681	Ballfield	preliminary	3	A	2014-12-27	4352	5	6.19108
682	Ballfield	preliminary	3	A	2014-12-27	4960	5	11.9587
683	Ballfield	preliminary	3	A	2014-12-27	10304	5	75.3579
684	Ballfield	preliminary	3	A	2014-12-28	416	7	0.775186
685	Ballfield	preliminary	3	A	2014-12-28	544	7	2.35309
686	Ballfield	preliminary	3	A	2014-12-28	688	7	3.0595
687	Ballfield	preliminary	3	A	2014-12-28	704	5	2.40084
688	Ballfield	preliminary	3	A	2014-12-28	992	6	7.31379
689	Ballfield	preliminary	3	A	2014-12-28	1056	6	1.12419
690	Ballfield	preliminary	3	A	2014-12-28	1088	6	4.44426
691	Ballfield	preliminary	3	A	2014-12-28	1136	6	3.09271
692	Ballfield	preliminary	3	A	2014-12-28	1216	6	3.20514
693	Ballfield	preliminary	3	A	2014-12-28	1216	6	3.93334
694	Ballfield	preliminary	3	A	2014-12-28	1248	5	2.16336
695	Ballfield	preliminary	3	A	2014-12-28	1264	8	2.23332
696	Ballfield	preliminary	3	A	2014-12-28	1312	6	1.81851
697	Ballfield	preliminary	3	A	2014-12-28	1312	6	3.73446
698	Ballfield	preliminary	3	A	2014-12-28	1408	6	3.86828
699	Ballfield	preliminary	3	A	2014-12-28	1424	6	2.14654
700	Ballfield	preliminary	3	A	2014-12-28	1456	5	4.5621
701	Ballfield	preliminary	3	A	2014-12-28	1456	6	4.82229
702	Ballfield	preliminary	3	A	2014-12-28	1456	6	3.09271
703	Ballfield	preliminary	3	A	2014-12-28	1472	6	2.20659
704	Ballfield	preliminary	3	A	2014-12-28	1472	6	2.38334
705	Ballfield	preliminary	3	A	2014-12-28	1568	4	1.58348
706	Ballfield	preliminary	3	A	2014-12-28	1584	7	3.90805
707	Ballfield	preliminary	3	A	2014-12-28	1600	6	1.69444
708	Ballfield	preliminary	3	A	2014-12-28	1616	6	3.73854
709	Ballfield	preliminary	3	A	2014-12-28	1616	4	2.06703
710	Ballfield	preliminary	3	A	2014-12-28	1632	4	4.86799
711	Ballfield	preliminary	3	A	2014-12-28	1632	6	1.01207
712	Ballfield	preliminary	3	A	2014-12-28	1632	6	0.655605
713	Ballfield	preliminary	3	A	2014-12-28	1664	5	4.28952
714	Ballfield	preliminary	3	A	2014-12-28	1664	5	4.08033
715	Ballfield	preliminary	3	A	2014-12-28	1680	5	2.1407
716	Ballfield	preliminary	3	A	2014-12-28	1680	6	0.961689
717	Ballfield	preliminary	3	A	2014-12-28	1680	6	1.54146
718	Ballfield	preliminary	3	A	2014-12-28	1728	5	4.4213
719	Ballfield	preliminary	3	A	2014-12-28	1728	6	0.996247
720	Ballfield	preliminary	3	A	2014-12-28	1744	5	2.27178
721	Ballfield	preliminary	3	A	2014-12-28	1760	5	6.37432
722	Ballfield	preliminary	3	A	2014-12-28	1760	6	2.47914
723	Ballfield	preliminary	3	A	2014-12-28	1792	5	1.61638
724	Ballfield	preliminary	3	A	2014-12-28	1792	4	8.48775
725	Ballfield	preliminary	3	A	2014-12-28	1824	6	1.61638
726	Ballfield	preliminary	3	A	2014-12-28	1872	8	1.99996
727	Ballfield	preliminary	3	A	2014-12-28	1872	4	12.4564
728	Ballfield	preliminary	3	A	2014-12-28	1904	6	2.27538
729	Ballfield	preliminary	3	A	2014-12-28	1920	6	3.28315
730	Ballfield	preliminary	3	A	2014-12-28	1936	6	2.84664
731	Ballfield	preliminary	3	A	2014-12-28	1968	6	5.31161
732	Ballfield	preliminary	3	A	2014-12-28	1984	5	3.08306
733	Ballfield	preliminary	3	A	2014-12-28	2000	7	1.62367
734	Ballfield	preliminary	3	A	2014-12-28	2000	6	1.81851
735	Ballfield	preliminary	3	A	2014-12-28	2016	4	7.80547
736	Ballfield	preliminary	3	A	2014-12-28	2016	6	2.74191
737	Ballfield	preliminary	3	A	2014-12-28	2032	6	3.42632
738	Ballfield	preliminary	3	A	2014-12-28	2080	6	4.51092
739	Ballfield	preliminary	3	A	2014-12-28	2144	5	3.01325
740	Ballfield	preliminary	3	A	2014-12-28	2176	6	2.74191
741	Ballfield	preliminary	3	A	2014-12-28	2176	4	11.8552
742	Ballfield	preliminary	3	A	2014-12-28	2192	5	3.68094
743	Ballfield	preliminary	3	A	2014-12-28	2192	5	0.775186
744	Ballfield	preliminary	3	A	2014-12-28	2224	5	3.66807
745	Ballfield	preliminary	3	A	2014-12-28	2224	4	3.38273
746	Ballfield	preliminary	3	A	2014-12-28	2240	4	7.17004
747	Ballfield	preliminary	3	A	2014-12-28	2240	4	3.53208
748	Ballfield	preliminary	3	A	2014-12-28	2320	4	2.56454
749	Ballfield	preliminary	3	A	2014-12-28	2320	4	11.4607
750	Ballfield	preliminary	3	A	2014-12-28	2400	4	5.65618
751	Ballfield	preliminary	3	A	2014-12-28	2432	5	1.86546
752	Ballfield	preliminary	3	A	2014-12-28	2432	4	6.92653
753	Ballfield	preliminary	3	A	2014-12-28	2496	5	4.83554
754	Ballfield	preliminary	3	A	2014-12-28	2512	6	9.29649
755	Ballfield	preliminary	3	A	2014-12-28	2624	5	6.79765
756	Ballfield	preliminary	3	A	2014-12-28	2640	5	6.98456
757	Ballfield	preliminary	3	A	2014-12-28	2640	6	4.45483
758	Ballfield	preliminary	3	A	2014-12-28	2704	4	7.83146
759	Ballfield	preliminary	3	A	2014-12-28	2720	5	1.41
760	Ballfield	preliminary	3	A	2014-12-28	2720	5	6.36281
761	Ballfield	preliminary	3	A	2014-12-28	2800	5	2.13922
762	Ballfield	preliminary	3	A	2014-12-28	2816	5	0.925874
763	Ballfield	preliminary	3	A	2014-12-28	2848	6	2.36266
764	Ballfield	preliminary	3	A	2014-12-28	2848	5	3.73036
765	Ballfield	preliminary	3	A	2014-12-28	2864	4	10.0195
766	Ballfield	preliminary	3	A	2014-12-28	2976	5	2.14654
767	Ballfield	preliminary	3	A	2014-12-28	2992	6	6.63059
768	Ballfield	preliminary	3	A	2014-12-28	2992	4	3.81513
769	Ballfield	preliminary	3	A	2014-12-28	3024	5	5.05716
770	Ballfield	preliminary	3	A	2014-12-28	3136	5	4.35299
771	Ballfield	preliminary	3	A	2014-12-28	3136	5	2.27178
772	Ballfield	preliminary	3	A	2014-12-28	3248	5	1.49161
773	Ballfield	preliminary	3	A	2014-12-28	3856	5	9.02859
774	Ballfield	preliminary	3	A	2014-12-28	4176	5	4.44426
775	Ballfield	preliminary	3	A	2014-12-28	5120	4	19.9112
776	Ballfield	preliminary	3	A	2014-12-28	5472	5	6.72429
777	Ballfield	preliminary	3	A	2014-12-28	6400	5	3.15765
778	Ballfield	preliminary	3	A	2014-12-28	6912	5	13.9316
779	Ballfield	preliminary	3	A	2014-12-28	7472	5	5.47064
780	Ballfield	preliminary	3	A	2014-12-28	8448	5	26.3706
781	Ballfield	preliminary	3	A	2014-12-29	496	8	2.06357
782	Ballfield	preliminary	3	A	2014-12-29	512	7	3.01325
783	Ballfield	preliminary	3	A	2014-12-29	848	7	3.13617
784	Ballfield	preliminary	3	A	2014-12-29	1088	7	5.60918
785	Ballfield	preliminary	3	A	2014-12-29	1184	7	4.96858
786	Ballfield	preliminary	3	A	2014-12-29	1200	7	4.7358
787	Ballfield	preliminary	3	A	2014-12-29	1328	7	3.43406
788	Ballfield	preliminary	3	A	2014-12-29	1360	8	1.94336
789	Ballfield	preliminary	3	A	2014-12-29	1360	5	3.00986
790	Ballfield	preliminary	3	A	2014-12-29	1440	7	4.59935
791	Ballfield	preliminary	3	A	2014-12-29	1472	8	0.8768
792	Ballfield	preliminary	3	A	2014-12-29	1488	6	3.03802
793	Ballfield	preliminary	3	A	2014-12-29	1520	6	0.996247
794	Ballfield	preliminary	3	A	2014-12-29	1584	6	3.15027
795	Ballfield	preliminary	3	A	2014-12-29	1728	7	10.2212
796	Ballfield	preliminary	3	A	2014-12-29	1776	4	5.97282
797	Ballfield	preliminary	3	A	2014-12-29	1808	6	2.41285
798	Ballfield	preliminary	3	A	2014-12-29	1840	4	8.48775
799	Ballfield	preliminary	3	A	2014-12-29	1872	7	1.93087
800	Ballfield	preliminary	3	A	2014-12-29	1888	6	4.86429
801	Ballfield	preliminary	3	A	2014-12-29	1936	7	1.74473
802	Ballfield	preliminary	3	A	2014-12-29	1968	4	10.2895
803	Ballfield	preliminary	3	A	2014-12-29	1984	4	4.30223
804	Ballfield	preliminary	3	A	2014-12-29	2032	6	1.69444
805	Ballfield	preliminary	3	A	2014-12-29	2048	4	11.0929
806	Ballfield	preliminary	3	A	2014-12-29	2320	4	2.50225
807	Ballfield	preliminary	3	A	2014-12-29	2368	4	4.1452
808	Ballfield	preliminary	3	A	2014-12-29	2448	6	6.63584
809	Ballfield	preliminary	3	A	2014-12-29	2512	7	2.41328
810	Ballfield	preliminary	3	A	2014-12-29	2976	6	2.60711
811	Ballfield	preliminary	3	A	2014-12-29	4480	6	3.70408
812	Ballfield	preliminary	3	A	2014-12-29	4960	6	2.46569
813	Ballfield	preliminary	3	A	2014-12-29	5152	6	58.2825
814	LPE	preliminary	4	D	2014-12-26	1168	7	2.13226
815	LPE	preliminary	4	D	2014-12-26	1216	6	1.36631
816	LPE	preliminary	4	D	2014-12-26	1232	4	5.63787
817	LPE	preliminary	4	D	2014-12-26	1296	7	8.09763
818	LPE	preliminary	4	D	2014-12-26	1296	5	0.640568
819	LPE	preliminary	4	D	2014-12-26	1360	6	3.15794
820	LPE	preliminary	4	D	2014-12-26	1408	5	1.59355
821	LPE	preliminary	4	D	2014-12-26	1456	5	5.9851
822	LPE	preliminary	4	D	2014-12-26	1472	4	3.81606
823	LPE	preliminary	4	D	2014-12-26	1504	5	1.64529
824	LPE	preliminary	4	D	2014-12-26	1520	5	0.263197
825	LPE	preliminary	4	D	2014-12-26	1696	7	2.30546
826	LPE	preliminary	4	D	2014-12-26	1728	5	3.17729
827	LPE	preliminary	4	D	2014-12-26	1792	7	1.19461
828	LPE	preliminary	4	D	2014-12-26	1792	4	4.99347
829	LPE	preliminary	4	D	2014-12-26	1856	4	5.41959
830	LPE	preliminary	4	D	2014-12-26	1856	6	2.75042
831	LPE	preliminary	4	D	2014-12-26	1968	6	2.22933
832	LPE	preliminary	4	D	2014-12-26	2080	5	1.07005
833	LPE	preliminary	4	D	2014-12-26	2224	4	6.8805
834	LPE	preliminary	4	D	2014-12-26	2320	4	8.71262
835	LPE	preliminary	4	D	2014-12-26	2368	6	2.22933
836	LPE	preliminary	4	D	2014-12-26	2528	4	6.82785
837	LPE	preliminary	4	D	2014-12-26	2544	6	3.20567
838	LPE	preliminary	4	D	2014-12-26	2608	5	0.675781
839	LPE	preliminary	4	D	2014-12-26	2768	4	13.5527
840	LPE	preliminary	4	D	2014-12-26	2864	6	0.955196
841	LPE	preliminary	4	D	2014-12-26	2880	6	7.5473
842	LPE	preliminary	4	D	2014-12-26	3376	4	22.5083
843	LPE	preliminary	4	D	2014-12-26	4784	4	32.1478
844	LPE	preliminary	4	D	2014-12-26	5040	4	7.20335
845	LPE	preliminary	4	D	2014-12-26	5584	4	4.57471
846	LPE	preliminary	4	D	2014-12-26	12128	5	6.19921
847	LPE	preliminary	4	D	2014-12-27	800	7	2.74951
848	LPE	preliminary	4	D	2014-12-27	848	6	3.76153
849	LPE	preliminary	4	D	2014-12-27	944	7	1.81032
850	LPE	preliminary	4	D	2014-12-27	976	7	1.98695
851	LPE	preliminary	4	D	2014-12-27	1024	7	2.07775
852	LPE	preliminary	4	D	2014-12-27	1056	8	4.04361
853	LPE	preliminary	4	D	2014-12-27	1072	6	5.90878
854	LPE	preliminary	4	D	2014-12-27	1136	7	5.23114
855	LPE	preliminary	4	D	2014-12-27	1184	5	5.92264
856	LPE	preliminary	4	D	2014-12-27	1248	6	2.54339
857	LPE	preliminary	4	D	2014-12-27	1296	7	4.85561
858	LPE	preliminary	4	D	2014-12-27	1312	6	0.675781
859	LPE	preliminary	4	D	2014-12-27	1328	8	2.38309
860	LPE	preliminary	4	D	2014-12-27	1344	7	1.7372
861	LPE	preliminary	4	D	2014-12-27	1344	8	3.81598
862	LPE	preliminary	4	D	2014-12-27	1376	6	3.71279
863	LPE	preliminary	4	D	2014-12-27	1376	5	6.70184
864	LPE	preliminary	4	D	2014-12-27	1392	7	2.38309
865	LPE	preliminary	4	D	2014-12-27	1408	6	1.32955
866	LPE	preliminary	4	D	2014-12-27	1440	7	2.72893
867	LPE	preliminary	4	D	2014-12-27	1456	4	3.71279
868	LPE	preliminary	4	D	2014-12-27	1456	6	2.3624
869	LPE	preliminary	4	D	2014-12-27	1472	6	5.41386
870	LPE	preliminary	4	D	2014-12-27	1504	5	1.73064
871	LPE	preliminary	4	D	2014-12-27	1520	7	2.75042
872	LPE	preliminary	4	D	2014-12-27	1552	5	4.89716
873	LPE	preliminary	4	D	2014-12-27	1584	7	0.640568
874	LPE	preliminary	4	D	2014-12-27	1584	5	3.86254
875	LPE	preliminary	4	D	2014-12-27	1616	7	2.44893
876	LPE	preliminary	4	D	2014-12-27	1664	8	2.33653
877	LPE	preliminary	4	D	2014-12-27	1664	4	7.75998
878	LPE	preliminary	4	D	2014-12-27	1664	5	3.18635
879	LPE	preliminary	4	D	2014-12-27	1696	4	5.82406
880	LPE	preliminary	4	D	2014-12-27	1696	5	2.15469
881	LPE	preliminary	4	D	2014-12-27	1728	6	4.26114
882	LPE	preliminary	4	D	2014-12-27	1728	4	4.0824
883	LPE	preliminary	4	D	2014-12-27	1744	4	7.60078
884	LPE	preliminary	4	D	2014-12-27	1744	5	5.07608
885	LPE	preliminary	4	D	2014-12-27	1760	7	0.86087
886	LPE	preliminary	4	D	2014-12-27	1760	6	3.8503
887	LPE	preliminary	4	D	2014-12-27	1760	4	1.93209
888	LPE	preliminary	4	D	2014-12-27	1776	7	3.16915
889	LPE	preliminary	4	D	2014-12-27	1776	6	1.99229
890	LPE	preliminary	4	D	2014-12-27	1776	7	8.00466
891	LPE	preliminary	4	D	2014-12-27	1792	5	3.09149
892	LPE	preliminary	4	D	2014-12-27	1840	6	2.3369
893	LPE	preliminary	4	D	2014-12-27	1840	5	1.63831
894	LPE	preliminary	4	D	2014-12-27	1840	4	3.06807
895	LPE	preliminary	4	D	2014-12-27	1840	4	4.11216
896	LPE	preliminary	4	D	2014-12-27	1888	7	0.876446
897	LPE	preliminary	4	D	2014-12-27	1888	4	1.3735
898	LPE	preliminary	4	D	2014-12-27	1904	6	6.05455
899	LPE	preliminary	4	D	2014-12-27	1936	4	8.09422
900	LPE	preliminary	4	D	2014-12-27	1936	4	5.63013
901	LPE	preliminary	4	D	2014-12-27	1968	5	3.16314
902	LPE	preliminary	4	D	2014-12-27	1984	8	3.1283
903	LPE	preliminary	4	D	2014-12-27	1984	5	1.99229
904	LPE	preliminary	4	D	2014-12-27	2016	7	2.52977
905	LPE	preliminary	4	D	2014-12-27	2016	7	3.84954
906	LPE	preliminary	4	D	2014-12-27	2016	4	8.70438
907	LPE	preliminary	4	D	2014-12-27	2064	6	0.876446
908	LPE	preliminary	4	D	2014-12-27	2080	6	3.91878
909	LPE	preliminary	4	D	2014-12-27	2096	5	3.17147
910	LPE	preliminary	4	D	2014-12-27	2096	4	5.83463
911	LPE	preliminary	4	D	2014-12-27	2144	5	1.18789
912	LPE	preliminary	4	D	2014-12-27	2192	6	0.436574
913	LPE	preliminary	4	D	2014-12-27	2192	5	4.2509
914	LPE	preliminary	4	D	2014-12-27	2192	5	6.20758
915	LPE	preliminary	4	D	2014-12-27	2192	4	7.99208
916	LPE	preliminary	4	D	2014-12-27	2192	4	1.81032
917	LPE	preliminary	4	D	2014-12-27	2208	4	11.9104
918	LPE	preliminary	4	D	2014-12-27	2208	5	7.25943
919	LPE	preliminary	4	D	2014-12-27	2240	5	5.44244
920	LPE	preliminary	4	D	2014-12-27	2304	5	2.33779
921	LPE	preliminary	4	D	2014-12-27	2320	5	4.2509
922	LPE	preliminary	4	D	2014-12-27	2336	4	10.457
923	LPE	preliminary	4	D	2014-12-27	2512	5	2.64065
924	LPE	preliminary	4	D	2014-12-27	2512	4	15.2678
925	LPE	preliminary	4	D	2014-12-27	2544	5	2.22933
926	LPE	preliminary	4	D	2014-12-27	2576	5	5.00945
927	LPE	preliminary	4	D	2014-12-27	2608	5	0.675781
928	LPE	preliminary	4	D	2014-12-27	2704	7	2.81656
929	LPE	preliminary	4	D	2014-12-27	2752	4	9.42817
930	LPE	preliminary	4	D	2014-12-27	2800	6	5.07511
931	LPE	preliminary	4	D	2014-12-27	2880	6	2.8509
932	LPE	preliminary	4	D	2014-12-27	2896	6	2.48494
933	LPE	preliminary	4	D	2014-12-27	2928	6	10.1009
934	LPE	preliminary	4	D	2014-12-27	2944	4	7.91469
935	LPE	preliminary	4	D	2014-12-27	3120	5	5.2633
936	LPE	preliminary	4	D	2014-12-27	3200	5	10.9119
937	LPE	preliminary	4	D	2014-12-27	3248	4	7.71917
938	LPE	preliminary	4	D	2014-12-27	3488	5	5.82406
939	LPE	preliminary	4	D	2014-12-27	3520	5	10.2884
940	LPE	preliminary	4	D	2014-12-27	3664	5	4.53842
941	LPE	preliminary	4	D	2014-12-27	4096	5	6.59869
942	LPE	preliminary	4	D	2014-12-27	4240	5	6.59869
943	LPE	preliminary	4	D	2014-12-27	5696	5	8.4887
944	LPE	preliminary	4	D	2014-12-27	6112	5	13.8375
945	LPE	preliminary	4	D	2014-12-28	496	7	6.3384
946	LPE	preliminary	4	D	2014-12-28	576	7	3.86254
947	LPE	preliminary	4	D	2014-12-28	720	7	1.32955
948	LPE	preliminary	4	D	2014-12-28	880	7	5.73904
949	LPE	preliminary	4	D	2014-12-28	912	9	2.89564
950	LPE	preliminary	4	D	2014-12-28	912	7	6.00148
951	LPE	preliminary	4	D	2014-12-28	912	7	3.56314
952	LPE	preliminary	4	D	2014-12-28	928	6	2.62922
953	LPE	preliminary	4	D	2014-12-28	1136	7	2.50024
954	LPE	preliminary	4	D	2014-12-28	1232	6	3.632
955	LPE	preliminary	4	D	2014-12-28	1232	6	1.83472
956	LPE	preliminary	4	D	2014-12-28	1280	6	3.632
957	LPE	preliminary	4	D	2014-12-28	1280	6	1.31994
958	LPE	preliminary	4	D	2014-12-28	1344	7	0.267954
959	LPE	preliminary	4	D	2014-12-28	1360	7	0.581276
960	LPE	preliminary	4	D	2014-12-28	1424	7	3.01554
961	LPE	preliminary	4	D	2014-12-28	1456	4	1.51527
962	LPE	preliminary	4	D	2014-12-28	1456	8	1.28839
963	LPE	preliminary	4	D	2014-12-28	1488	6	1.31994
964	LPE	preliminary	4	D	2014-12-28	1488	5	3.16389
965	LPE	preliminary	4	D	2014-12-28	1504	5	3.12838
966	LPE	preliminary	4	D	2014-12-28	1520	7	2.3583
967	LPE	preliminary	4	D	2014-12-28	1520	7	2.3369
968	LPE	preliminary	4	D	2014-12-28	1552	9	0.822442
969	LPE	preliminary	4	D	2014-12-28	1552	6	4.09636
970	LPE	preliminary	4	D	2014-12-28	1552	6	3.97358
971	LPE	preliminary	4	D	2014-12-28	1600	4	1.59355
972	LPE	preliminary	4	D	2014-12-28	1616	8	4.35585
973	LPE	preliminary	4	D	2014-12-28	1632	4	7.93263
974	LPE	preliminary	4	D	2014-12-28	1664	7	4.43796
975	LPE	preliminary	4	D	2014-12-28	1728	7	1.74587
976	LPE	preliminary	4	D	2014-12-28	1728	5	1.95569
977	LPE	preliminary	4	D	2014-12-28	1744	7	0.647759
978	LPE	preliminary	4	D	2014-12-28	1744	6	0.828054
979	LPE	preliminary	4	D	2014-12-28	1744	4	6.28554
980	LPE	preliminary	4	D	2014-12-28	1744	6	4.50038
981	LPE	preliminary	4	D	2014-12-28	1776	4	13.9412
982	LPE	preliminary	4	D	2014-12-28	1776	5	5.27458
983	LPE	preliminary	4	D	2014-12-28	1792	7	0.828054
984	LPE	preliminary	4	D	2014-12-28	1792	4	1.59355
985	LPE	preliminary	4	D	2014-12-28	1808	4	2.07308
986	LPE	preliminary	4	D	2014-12-28	1808	4	3.56014
987	LPE	preliminary	4	D	2014-12-28	1808	8	2.02292
988	LPE	preliminary	4	D	2014-12-28	1824	6	1.74587
989	LPE	preliminary	4	D	2014-12-28	1824	5	5.37498
990	LPE	preliminary	4	D	2014-12-28	1824	4	4.61865
991	LPE	preliminary	4	D	2014-12-28	1824	7	4.4701
992	LPE	preliminary	4	D	2014-12-28	1824	5	8.6109
993	LPE	preliminary	4	D	2014-12-28	1840	4	5.86575
994	LPE	preliminary	4	D	2014-12-28	1856	7	0.267954
995	LPE	preliminary	4	D	2014-12-28	1856	6	0.822442
996	LPE	preliminary	4	D	2014-12-28	1872	5	4.70832
997	LPE	preliminary	4	D	2014-12-28	1888	4	4.89942
998	LPE	preliminary	4	D	2014-12-28	1904	5	8.8925
999	LPE	preliminary	4	D	2014-12-28	1904	4	1.99229
1000	LPE	preliminary	4	D	2014-12-28	1936	4	6.74278
1001	LPE	preliminary	4	D	2014-12-28	1952	5	2.07308
1002	LPE	preliminary	4	D	2014-12-28	1952	4	3.32064
1003	LPE	preliminary	4	D	2014-12-28	1968	4	2.9335
1004	LPE	preliminary	4	D	2014-12-28	2000	5	4.19676
1005	LPE	preliminary	4	D	2014-12-28	2016	6	1.50775
1006	LPE	preliminary	4	D	2014-12-28	2016	4	5.32651
1007	LPE	preliminary	4	D	2014-12-28	2016	5	7.48733
1008	LPE	preliminary	4	D	2014-12-28	2032	6	1.5433
1009	LPE	preliminary	4	D	2014-12-28	2080	4	8.79479
1010	LPE	preliminary	4	D	2014-12-28	2128	5	9.29124
1011	LPE	preliminary	4	D	2014-12-28	2128	4	17.4116
1012	LPE	preliminary	4	D	2014-12-28	2160	6	0.99727
1013	LPE	preliminary	4	D	2014-12-28	2176	5	1.20427
1014	LPE	preliminary	4	D	2014-12-28	2192	6	1.94903
1015	LPE	preliminary	4	D	2014-12-28	2192	6	2.81492
1016	LPE	preliminary	4	D	2014-12-28	2192	5	3.83408
1017	LPE	preliminary	4	D	2014-12-28	2224	7	5.41386
1018	LPE	preliminary	4	D	2014-12-28	2336	5	5.36578
1019	LPE	preliminary	4	D	2014-12-28	2336	7	2.4515
1020	LPE	preliminary	4	D	2014-12-28	2352	4	12.6228
1021	LPE	preliminary	4	D	2014-12-28	2400	5	2.15176
1022	LPE	preliminary	4	D	2014-12-28	2432	7	4.89641
1023	LPE	preliminary	4	D	2014-12-28	2448	6	2.31042
1024	LPE	preliminary	4	D	2014-12-28	2576	4	3.55639
1025	LPE	preliminary	4	D	2014-12-28	2576	5	2.5357
1026	LPE	preliminary	4	D	2014-12-28	2608	5	2.76982
1027	LPE	preliminary	4	D	2014-12-28	2672	5	0.99727
1028	LPE	preliminary	4	D	2014-12-28	2848	5	2.75413
1029	LPE	preliminary	4	D	2014-12-28	2928	4	47.6415
1030	LPE	preliminary	4	D	2014-12-28	3264	4	3.42142
1031	LPE	preliminary	4	D	2014-12-28	3280	5	3.28329
1032	LPE	preliminary	4	D	2014-12-28	3424	5	9.85842
1033	LPE	preliminary	4	D	2014-12-28	3440	5	7.9066
1034	LPE	preliminary	4	D	2014-12-28	3536	5	4.30226
1035	LPE	preliminary	4	D	2014-12-28	3568	4	24.3106
1036	LPE	preliminary	4	D	2014-12-28	3680	5	14.1308
1037	LPE	preliminary	4	D	2014-12-28	3744	6	1.68176
1038	LPE	preliminary	4	D	2014-12-28	4784	5	6.60165
1039	LPE	preliminary	4	D	2014-12-28	5424	5	17.5994
1040	LPE	preliminary	4	D	2014-12-28	7296	5	5.7645
1041	LPE	preliminary	4	D	2014-12-29	640	8	1.37216
1042	LPE	preliminary	4	D	2014-12-29	1024	7	4.2957
1043	LPE	preliminary	4	D	2014-12-29	1120	7	0.876446
1044	LPE	preliminary	4	D	2014-12-29	1200	7	1.5433
1045	LPE	preliminary	4	D	2014-12-29	1232	8	3.76153
1046	LPE	preliminary	4	D	2014-12-29	1376	8	1.64606
1047	LPE	preliminary	4	D	2014-12-29	1392	5	3.55639
1048	LPE	preliminary	4	D	2014-12-29	1440	8	4.03588
1049	LPE	preliminary	4	D	2014-12-29	1504	6	3.20567
1050	LPE	preliminary	4	D	2014-12-29	1552	6	4.57333
1051	LPE	preliminary	4	D	2014-12-29	1648	8	4.90017
1052	LPE	preliminary	4	D	2014-12-29	1712	7	2.13226
1053	LPE	preliminary	4	D	2014-12-29	1728	5	6.20758
1054	LPE	preliminary	4	D	2014-12-29	1744	9	1.00358
1055	LPE	preliminary	4	D	2014-12-29	1744	8	2.30546
1056	LPE	preliminary	4	D	2014-12-29	1792	4	6.0487
1057	LPE	preliminary	4	D	2014-12-29	1808	4	6.58041
1058	LPE	preliminary	4	D	2014-12-29	1824	7	6.2135
1059	LPE	preliminary	4	D	2014-12-29	1872	4	9.22872
1060	LPE	preliminary	4	D	2014-12-29	1920	7	6.812
1061	LPE	preliminary	4	D	2014-12-29	1920	6	11.3315
1062	LPE	preliminary	4	D	2014-12-29	2064	4	11.4273
1063	LPE	preliminary	4	D	2014-12-29	2112	4	16.8941
1064	LPE	preliminary	4	D	2014-12-29	2144	7	4.40737
1065	LPE	preliminary	4	D	2014-12-29	2144	8	2.31097
1066	LPE	preliminary	4	D	2014-12-29	2176	6	1.94814
1067	LPE	preliminary	4	D	2014-12-29	2208	7	2.12534
1068	LPE	preliminary	4	D	2014-12-29	2208	6	1.74587
1069	LPE	preliminary	4	D	2014-12-29	2384	4	7.62687
1070	LPE	preliminary	4	D	2014-12-29	2432	5	5.77733
1071	LPE	preliminary	4	D	2014-12-29	2800	4	12.5258
1072	LPE	preliminary	4	D	2014-12-29	3632	4	15.9618
1073	LPE	preliminary	4	D	2014-12-29	4448	5	5.6085
1074	LPE	preliminary	4	D	2014-12-29	5632	5	5.98663
1075	Baker	preliminary	5	C	2014-12-28	1040	8	3.71318
1076	Baker	preliminary	5	C	2014-12-28	1248	7	3.39362
1077	Baker	preliminary	5	C	2014-12-28	1536	5	4.64917
1078	Baker	preliminary	5	C	2014-12-28	1616	5	0.942482
1079	Baker	preliminary	5	C	2014-12-28	1632	6	6.24769
1080	Baker	preliminary	5	C	2014-12-28	1632	7	4.19288
1081	Baker	preliminary	5	C	2014-12-28	1648	4	1.33374
1082	Baker	preliminary	5	C	2014-12-28	1664	7	0.540845
1083	Baker	preliminary	5	C	2014-12-28	1680	6	2.61828
1084	Baker	preliminary	5	C	2014-12-28	1680	6	3.60382
1085	Baker	preliminary	5	C	2014-12-28	1744	4	1.61231
1086	Baker	preliminary	5	C	2014-12-28	1760	5	7.63381
1087	Baker	preliminary	5	C	2014-12-28	1776	6	0.487108
1088	Baker	preliminary	5	C	2014-12-28	1792	4	5.44892
1089	Baker	preliminary	5	C	2014-12-28	1792	7	3.35029
1090	Baker	preliminary	5	C	2014-12-28	1808	4	9.69627
1091	Baker	preliminary	5	C	2014-12-28	1808	4	24.4034
1092	Baker	preliminary	5	C	2014-12-28	1856	4	0.934815
1093	Baker	preliminary	5	C	2014-12-28	1856	6	1.55543
1094	Baker	preliminary	5	C	2014-12-28	1872	6	12.1595
1095	Baker	preliminary	5	C	2014-12-28	1904	4	11.8933
1096	Baker	preliminary	5	C	2014-12-28	1920	5	3.2332
1097	Baker	preliminary	5	C	2014-12-28	1920	7	4.2684
1098	Baker	preliminary	5	C	2014-12-28	1936	4	8.97221
1099	Baker	preliminary	5	C	2014-12-28	1952	7	4.24786
1100	Baker	preliminary	5	C	2014-12-28	1952	4	9.7509
1101	Baker	preliminary	5	C	2014-12-28	1968	5	6.34811
1102	Baker	preliminary	5	C	2014-12-28	2016	5	0.540845
1103	Baker	preliminary	5	C	2014-12-28	2064	5	6.84522
1104	Baker	preliminary	5	C	2014-12-28	2096	5	9.42484
1105	Baker	preliminary	5	C	2014-12-28	2112	5	10.161
1106	Baker	preliminary	5	C	2014-12-28	2112	4	5.59247
1107	Baker	preliminary	5	C	2014-12-28	2128	7	4.64437
1108	Baker	preliminary	5	C	2014-12-28	2160	4	20.8868
1109	Baker	preliminary	5	C	2014-12-28	2176	5	5.55475
1110	Baker	preliminary	5	C	2014-12-28	2224	5	6.19373
1111	Baker	preliminary	5	C	2014-12-28	2240	4	7.60233
1112	Baker	preliminary	5	C	2014-12-28	2240	5	5.84723
1113	Baker	preliminary	5	C	2014-12-28	2416	5	9.40385
1114	Baker	preliminary	5	C	2014-12-28	2544	4	5.54057
1115	Baker	preliminary	5	C	2014-12-28	2560	4	7.55218
1116	Baker	preliminary	5	C	2014-12-28	2640	4	2.79395
1117	Baker	preliminary	5	C	2014-12-28	2656	5	4.46656
1118	Baker	preliminary	5	C	2014-12-28	2656	4	5.56883
1119	Baker	preliminary	5	C	2014-12-28	2688	5	0.84436
1120	Baker	preliminary	5	C	2014-12-28	2784	7	7.18027
1121	Baker	preliminary	5	C	2014-12-28	2928	5	15.5406
1122	Baker	preliminary	5	C	2014-12-28	3008	5	2.08822
1123	Baker	preliminary	5	C	2014-12-28	3968	5	2.4682
1124	Baker	preliminary	5	C	2014-12-28	4736	5	30.6912
1125	Baker	preliminary	5	C	2014-12-28	5440	5	16.898
1126	Baker	preliminary	5	C	2014-12-28	6624	5	4.89236
1127	Baker	preliminary	5	C	2014-12-29	816	6	2.9184
1128	Baker	preliminary	5	C	2014-12-29	848	7	6.25959
1129	Baker	preliminary	5	C	2014-12-29	1168	6	4.86421
1130	Baker	preliminary	5	C	2014-12-29	1312	7	4.86581
1131	Baker	preliminary	5	C	2014-12-29	1440	5	7.01429
1132	Baker	preliminary	5	C	2014-12-29	1472	5	5.97459
1133	Baker	preliminary	5	C	2014-12-29	1472	5	1.74067
1134	Baker	preliminary	5	C	2014-12-29	1488	6	3.56144
1135	Baker	preliminary	5	C	2014-12-29	1504	6	7.35771
1136	Baker	preliminary	5	C	2014-12-29	1536	5	7.56629
1137	Baker	preliminary	5	C	2014-12-29	1616	6	5.05652
1138	Baker	preliminary	5	C	2014-12-29	1648	6	10.5949
1139	Baker	preliminary	5	C	2014-12-29	1664	6	4.90941
1140	Baker	preliminary	5	C	2014-12-29	1664	6	3.01218
1141	Baker	preliminary	5	C	2014-12-29	1664	6	4.90238
1142	Baker	preliminary	5	C	2014-12-29	1680	6	5.68288
1143	Baker	preliminary	5	C	2014-12-29	1680	5	6.53676
1144	Baker	preliminary	5	C	2014-12-29	1680	5	5.59247
1145	Baker	preliminary	5	C	2014-12-29	1696	6	1.37527
1146	Baker	preliminary	5	C	2014-12-29	1696	4	2.14678
1147	Baker	preliminary	5	C	2014-12-29	1696	5	0.643975
1148	Baker	preliminary	5	C	2014-12-29	1776	4	7.06754
1149	Baker	preliminary	5	C	2014-12-29	1776	6	4.448
1150	Baker	preliminary	5	C	2014-12-29	1792	4	8.46466
1151	Baker	preliminary	5	C	2014-12-29	1840	5	4.04407
1152	Baker	preliminary	5	C	2014-12-29	1856	5	7.64615
1153	Baker	preliminary	5	C	2014-12-29	1872	4	8.52561
1154	Baker	preliminary	5	C	2014-12-29	1872	5	3.98273
1155	Baker	preliminary	5	C	2014-12-29	1920	5	7.5029
1156	Baker	preliminary	5	C	2014-12-29	1936	6	2.5514
1157	Baker	preliminary	5	C	2014-12-29	1984	6	1.70442
1158	Baker	preliminary	5	C	2014-12-29	1984	4	4.69276
1159	Baker	preliminary	5	C	2014-12-29	1984	4	6.39459
1160	Baker	preliminary	5	C	2014-12-29	2000	5	4.56622
1161	Baker	preliminary	5	C	2014-12-29	2000	5	6.36209
1162	Baker	preliminary	5	C	2014-12-29	2000	5	0.340374
1163	Baker	preliminary	5	C	2014-12-29	2016	6	4.68797
1164	Baker	preliminary	5	C	2014-12-29	2032	6	11.7689
1165	Baker	preliminary	5	C	2014-12-29	2064	6	8.8032
1166	Baker	preliminary	5	C	2014-12-29	2064	5	5.38353
1167	Baker	preliminary	5	C	2014-12-29	2080	5	4.24888
1168	Baker	preliminary	5	C	2014-12-29	2096	5	10.4688
1169	Baker	preliminary	5	C	2014-12-29	2096	6	3.3956
1170	Baker	preliminary	5	C	2014-12-29	2112	5	3.42732
1171	Baker	preliminary	5	C	2014-12-29	2128	6	2.67243
1172	Baker	preliminary	5	C	2014-12-29	2128	5	11.6614
1173	Baker	preliminary	5	C	2014-12-29	2144	6	3.4298
1174	Baker	preliminary	5	C	2014-12-29	2176	4	17.9246
1175	Baker	preliminary	5	C	2014-12-29	2192	5	4.03574
1176	Baker	preliminary	5	C	2014-12-29	2208	5	9.06887
1177	Baker	preliminary	5	C	2014-12-29	2224	5	8.83953
1178	Baker	preliminary	5	C	2014-12-29	2240	4	4.14662
1179	Baker	preliminary	5	C	2014-12-29	2256	4	10.7721
1180	Baker	preliminary	5	C	2014-12-29	2256	4	14.1235
1181	Baker	preliminary	5	C	2014-12-29	2256	5	4.10642
1182	Baker	preliminary	5	C	2014-12-29	2272	5	7.71556
1183	Baker	preliminary	5	C	2014-12-29	2288	6	6.63358
1184	Baker	preliminary	5	C	2014-12-29	2288	5	2.98721
1185	Baker	preliminary	5	C	2014-12-29	2320	5	4.2729
1186	Baker	preliminary	5	C	2014-12-29	2336	4	4.15916
1187	Baker	preliminary	5	C	2014-12-29	2368	5	4.21937
1188	Baker	preliminary	5	C	2014-12-29	2368	4	1.81896
1189	Baker	preliminary	5	C	2014-12-29	2368	5	4.02651
1190	Baker	preliminary	5	C	2014-12-29	2448	6	1.79758
1191	Baker	preliminary	5	C	2014-12-29	2448	4	4.08834
1192	Baker	preliminary	5	C	2014-12-29	2464	4	3.16234
1193	Baker	preliminary	5	C	2014-12-29	2496	5	4.24888
1194	Baker	preliminary	5	C	2014-12-29	2512	8	3.37655
1195	Baker	preliminary	5	C	2014-12-29	2528	6	3.58142
1196	Baker	preliminary	5	C	2014-12-29	2544	4	2.76456
1197	Baker	preliminary	5	C	2014-12-29	2640	4	13.4471
1198	Baker	preliminary	5	C	2014-12-29	2672	5	2.67243
1199	Baker	preliminary	5	C	2014-12-29	2672	8	2.0207
1200	Baker	preliminary	5	C	2014-12-29	2704	4	13.2625
1201	Baker	preliminary	5	C	2014-12-29	2736	5	17.0317
1202	Baker	preliminary	5	C	2014-12-29	2784	5	1.79758
1203	Baker	preliminary	5	C	2014-12-29	2800	6	5.0243
1204	Baker	preliminary	5	C	2014-12-29	2816	5	0.643975
1205	Baker	preliminary	5	C	2014-12-29	2864	5	4.21349
1206	Baker	preliminary	5	C	2014-12-29	2864	4	25.6278
1207	Baker	preliminary	5	C	2014-12-29	3040	5	15.5999
1208	Baker	preliminary	5	C	2014-12-29	3152	5	2.90363
1209	Baker	preliminary	5	C	2014-12-29	3184	5	8.30066
1210	Baker	preliminary	5	C	2014-12-29	3280	4	4.86581
1211	Baker	preliminary	5	C	2014-12-29	3440	5	6.42913
1212	Baker	preliminary	5	C	2014-12-29	3552	6	23.6963
1213	Baker	preliminary	5	C	2014-12-29	3632	5	12.0371
1214	Baker	preliminary	5	C	2014-12-29	4368	6	8.9384
1215	Baker	preliminary	5	C	2014-12-29	4464	6	8.23284
1216	Baker	preliminary	5	C	2014-12-29	4528	5	5.54702
1217	Baker	preliminary	5	C	2014-12-29	7280	5	35.7777
1218	Baker	preliminary	5	C	2014-12-29	7504	5	3.01218
1219	Baker	preliminary	5	C	2014-12-29	9648	5	11.7351
1220	Baker	preliminary	5	C	2014-12-29	19328	4	27.001
1221	Baker	preliminary	5	C	2014-12-30	608	7	4.42672
1222	Baker	preliminary	5	C	2014-12-30	848	7	2.90363
1223	Baker	preliminary	5	C	2014-12-30	1024	7	1.7667
1224	Baker	preliminary	5	C	2014-12-30	1184	8	1.31798
1225	Baker	preliminary	5	C	2014-12-30	1248	8	3.29497
1226	Baker	preliminary	5	C	2014-12-30	1264	6	5.28999
1227	Baker	preliminary	5	C	2014-12-30	1312	7	2.59227
1228	Baker	preliminary	5	C	2014-12-30	1328	5	4.73011
1229	Baker	preliminary	5	C	2014-12-30	1360	7	8.95588
1230	Baker	preliminary	5	C	2014-12-30	1552	5	1.37527
1231	Baker	preliminary	5	C	2014-12-30	1584	5	6.08937
1232	Baker	preliminary	5	C	2014-12-30	1600	5	2.28278
1233	Baker	preliminary	5	C	2014-12-30	1696	7	7.31264
1234	Baker	preliminary	5	C	2014-12-30	1712	5	4.85939
1235	Baker	preliminary	5	C	2014-12-30	1728	5	5.26265
1236	Baker	preliminary	5	C	2014-12-30	1744	5	2.58736
1237	Baker	preliminary	5	C	2014-12-30	1744	8	4.52767
1238	Baker	preliminary	5	C	2014-12-30	1760	7	4.2641
1239	Baker	preliminary	5	C	2014-12-30	1760	5	11.7723
1240	Baker	preliminary	5	C	2014-12-30	1760	5	6.31445
1241	Baker	preliminary	5	C	2014-12-30	1776	7	3.48712
1242	Baker	preliminary	5	C	2014-12-30	1792	5	6.51891
1243	Baker	preliminary	5	C	2014-12-30	1792	6	2.90363
1244	Baker	preliminary	5	C	2014-12-30	1808	5	7.82539
1245	Baker	preliminary	5	C	2014-12-30	1840	7	13.9608
1246	Baker	preliminary	5	C	2014-12-30	1840	5	9.62548
1247	Baker	preliminary	5	C	2014-12-30	1856	5	2.61828
1248	Baker	preliminary	5	C	2014-12-30	1904	5	4.5272
1249	Baker	preliminary	5	C	2014-12-30	1952	6	6.78286
1250	Baker	preliminary	5	C	2014-12-30	1984	5	3.59003
1251	Baker	preliminary	5	C	2014-12-30	2000	4	15.1609
1252	Baker	preliminary	5	C	2014-12-30	2000	5	1.81896
1253	Baker	preliminary	5	C	2014-12-30	2000	8	5.69883
1254	Baker	preliminary	5	C	2014-12-30	2000	5	0.487108
1255	Baker	preliminary	5	C	2014-12-30	2000	6	6.52467
1256	Baker	preliminary	5	C	2014-12-30	2016	6	1.77416
1257	Baker	preliminary	5	C	2014-12-30	2064	5	1.48198
1258	Baker	preliminary	5	C	2014-12-30	2064	6	2.75378
1259	Baker	preliminary	5	C	2014-12-30	2064	6	13.6727
1260	Baker	preliminary	5	C	2014-12-30	2064	5	2.32356
1261	Baker	preliminary	5	C	2014-12-30	2064	5	9.56368
1262	Baker	preliminary	5	C	2014-12-30	2080	5	3.69303
1263	Baker	preliminary	5	C	2014-12-30	2096	5	5.52154
1264	Baker	preliminary	5	C	2014-12-30	2096	5	3.89041
1265	Baker	preliminary	5	C	2014-12-30	2112	5	3.03241
1266	Baker	preliminary	5	C	2014-12-30	2160	5	13.2588
1267	Baker	preliminary	5	C	2014-12-30	2224	5	9.2299
1268	Baker	preliminary	5	C	2014-12-30	2224	5	6.77743
1269	Baker	preliminary	5	C	2014-12-30	2224	4	10.1645
1270	Baker	preliminary	5	C	2014-12-30	2240	4	6.35645
1271	Baker	preliminary	5	C	2014-12-30	2240	5	10.3629
1272	Baker	preliminary	5	C	2014-12-30	2288	5	3.78284
1273	Baker	preliminary	5	C	2014-12-30	2320	5	24.9875
1274	Baker	preliminary	5	C	2014-12-30	2320	6	2.72716
1275	Baker	preliminary	5	C	2014-12-30	2384	6	0.934815
1276	Baker	preliminary	5	C	2014-12-30	2400	5	8.95372
1277	Baker	preliminary	5	C	2014-12-30	2464	8	6.56722
1278	Baker	preliminary	5	C	2014-12-30	2480	4	12.6192
1279	Baker	preliminary	5	C	2014-12-30	2512	6	4.89236
1280	Baker	preliminary	5	C	2014-12-30	2608	5	1.61231
1281	Baker	preliminary	5	C	2014-12-30	2624	5	6.07758
1282	Baker	preliminary	5	C	2014-12-30	2688	5	22.1714
1283	Baker	preliminary	5	C	2014-12-30	2704	5	2.07511
1284	Baker	preliminary	5	C	2014-12-30	2768	4	6.31008
1285	Baker	preliminary	5	C	2014-12-30	2784	5	8.17471
1286	Baker	preliminary	5	C	2014-12-30	2800	4	9.81556
1287	Baker	preliminary	5	C	2014-12-30	2800	4	17.5634
1288	Baker	preliminary	5	C	2014-12-30	2848	4	13.0625
1289	Baker	preliminary	5	C	2014-12-30	2880	5	11.5281
1290	Baker	preliminary	5	C	2014-12-30	2928	4	3.5166
1291	Baker	preliminary	5	C	2014-12-30	2944	6	10.5726
1292	Baker	preliminary	5	C	2014-12-30	2960	5	5.52154
1293	Baker	preliminary	5	C	2014-12-30	2976	4	5.72545
1294	Baker	preliminary	5	C	2014-12-30	3056	5	4.19657
1295	Baker	preliminary	5	C	2014-12-30	3088	6	4.11058
1296	Baker	preliminary	5	C	2014-12-30	3104	5	16.1497
1297	Baker	preliminary	5	C	2014-12-30	3232	5	6.31359
1298	Baker	preliminary	5	C	2014-12-30	3536	5	17.0012
1299	Baker	preliminary	5	C	2014-12-30	3712	4	5.32778
1300	Baker	preliminary	5	C	2014-12-30	3776	5	3.14259
1301	Baker	preliminary	5	C	2014-12-30	3920	5	8.12322
1302	Baker	preliminary	5	C	2014-12-30	3968	5	2.98535
1303	Baker	preliminary	5	C	2014-12-30	4000	5	10.9846
1304	Baker	preliminary	5	C	2014-12-30	4000	4	32.9005
1305	Baker	preliminary	5	C	2014-12-30	4080	5	4.41644
1306	Baker	preliminary	5	C	2014-12-30	4288	4	10.3846
1307	Baker	preliminary	5	C	2014-12-30	4336	5	1.7557
1308	Baker	preliminary	5	C	2014-12-30	4416	5	30.0492
1309	Baker	preliminary	5	C	2014-12-30	4912	4	6.54404
1310	Baker	preliminary	5	C	2014-12-30	5248	6	2.15197
1311	Baker	preliminary	5	C	2014-12-30	5328	4	6.15823
1312	Baker	preliminary	5	C	2014-12-30	5728	5	35.4126
1313	Baker	preliminary	5	C	2014-12-30	6880	5	3.45447
1314	Baker	preliminary	5	C	2014-12-30	13920	5	85.4519
1315	Baker	preliminary	5	C	2014-12-31	1616	6	6.67887
1316	Baker	preliminary	5	C	2014-12-31	1616	5	4.8457
1317	Baker	preliminary	5	C	2014-12-31	1648	5	7.24843
1318	Baker	preliminary	5	C	2014-12-31	1680	8	6.86875
1319	Baker	preliminary	5	C	2014-12-31	1680	6	1.5588
1320	Baker	preliminary	5	C	2014-12-31	1712	4	6.74061
1321	Baker	preliminary	5	C	2014-12-31	1776	6	7.16771
1322	Baker	preliminary	5	C	2014-12-31	1792	5	5.18951
1323	Baker	preliminary	5	C	2014-12-31	1808	5	4.20162
1324	Baker	preliminary	5	C	2014-12-31	1824	5	1.27198
1325	Baker	preliminary	5	C	2014-12-31	1888	5	5.26265
1326	Baker	preliminary	5	C	2014-12-31	1904	5	7.81344
1327	Baker	preliminary	5	C	2014-12-31	1952	6	1.12157
1328	Baker	preliminary	5	C	2014-12-31	2112	6	1.97121
1329	Baker	preliminary	5	C	2014-12-31	2128	4	3.86968
1330	Baker	preliminary	5	C	2014-12-31	2160	5	9.53234
1331	Baker	preliminary	5	C	2014-12-31	2160	6	0.276297
1332	Baker	preliminary	5	C	2014-12-31	2192	5	2.71054
1333	Baker	preliminary	5	C	2014-12-31	2224	4	13.8117
1334	Baker	preliminary	5	C	2014-12-31	2256	5	7.42883
1335	Baker	preliminary	5	C	2014-12-31	2352	5	3.26606
1336	Baker	preliminary	5	C	2014-12-31	2368	5	2.20251
1337	Baker	preliminary	5	C	2014-12-31	2384	6	8.28158
1338	Baker	preliminary	5	C	2014-12-31	2592	5	2.35794
1339	Baker	preliminary	5	C	2014-12-31	2640	5	1.74067
1340	Baker	preliminary	5	C	2014-12-31	2752	5	2.44466
1341	Baker	preliminary	5	C	2014-12-31	2816	5	15.9999
1342	Baker	preliminary	5	C	2014-12-31	2864	5	10.6916
1343	Baker	preliminary	5	C	2014-12-31	2944	4	9.20971
1344	Baker	preliminary	5	C	2014-12-31	3072	5	6.15143
1345	Baker	preliminary	5	C	2014-12-31	3120	5	4.94164
1346	Baker	preliminary	5	C	2014-12-31	3728	6	2.39692
1347	Baker	preliminary	5	C	2014-12-31	3728	5	8.06228
1348	Baker	preliminary	5	C	2014-12-31	3792	4	24.3187
1349	LPW	preliminary	6	B	2014-12-29	608	7	1.46635
1350	LPW	preliminary	6	B	2014-12-29	656	7	3.97934
1351	LPW	preliminary	6	B	2014-12-29	704	7	3.66769
1352	LPW	preliminary	6	B	2014-12-29	768	6	4.8839
1353	LPW	preliminary	6	B	2014-12-29	864	7	3.57465
1354	LPW	preliminary	6	B	2014-12-29	896	7	4.32362
1355	LPW	preliminary	6	B	2014-12-29	1024	7	11.1407
1356	LPW	preliminary	6	B	2014-12-29	1088	7	10.3449
1357	LPW	preliminary	6	B	2014-12-29	1104	6	3.50356
1358	LPW	preliminary	6	B	2014-12-29	1120	8	4.99784
1359	LPW	preliminary	6	B	2014-12-29	1136	7	8.26244
1360	LPW	preliminary	6	B	2014-12-29	1168	8	2.80596
1361	LPW	preliminary	6	B	2014-12-29	1248	8	3.32523
1362	LPW	preliminary	6	B	2014-12-29	1344	7	3.16972
1363	LPW	preliminary	6	B	2014-12-29	1376	7	6.55936
1364	LPW	preliminary	6	B	2014-12-29	1392	7	4.28488
1365	LPW	preliminary	6	B	2014-12-29	1456	6	11.5291
1366	LPW	preliminary	6	B	2014-12-29	1472	5	6.00527
1367	LPW	preliminary	6	B	2014-12-29	1472	6	2.90449
1368	LPW	preliminary	6	B	2014-12-29	1504	6	2.21676
1369	LPW	preliminary	6	B	2014-12-29	1552	7	8.55363
1370	LPW	preliminary	6	B	2014-12-29	1568	7	4.00045
1371	LPW	preliminary	6	B	2014-12-29	1632	7	3.3612
1372	LPW	preliminary	6	B	2014-12-29	1648	7	3.45905
1373	LPW	preliminary	6	B	2014-12-29	1696	5	3.90143
1374	LPW	preliminary	6	B	2014-12-29	1712	6	7.12472
1375	LPW	preliminary	6	B	2014-12-29	1728	7	7.22458
1376	LPW	preliminary	6	B	2014-12-29	1744	7	3.11109
1377	LPW	preliminary	6	B	2014-12-29	1808	6	9.52447
1378	LPW	preliminary	6	B	2014-12-29	1856	6	2.62506
1379	LPW	preliminary	6	B	2014-12-29	1936	5	17.4337
1380	LPW	preliminary	6	B	2014-12-29	1952	8	7.03518
1381	LPW	preliminary	6	B	2014-12-29	2048	7	3.34798
1382	LPW	preliminary	6	B	2014-12-29	2144	5	2.85361
1383	LPW	preliminary	6	B	2014-12-29	2336	5	2.63328
1384	LPW	preliminary	6	B	2014-12-29	2464	6	9.38876
1385	LPW	preliminary	6	B	2014-12-29	2496	6	14.8431
1386	LPW	preliminary	6	B	2014-12-29	3184	6	9.97043
1387	LPW	preliminary	6	B	2014-12-29	3824	5	19.8485
1388	LPW	preliminary	6	B	2014-12-29	4992	5	28.3723
1389	LPW	preliminary	6	B	2014-12-29	6784	5	53.614
1390	LPW	preliminary	6	B	2014-12-30	288	7	3.32523
1391	LPW	preliminary	6	B	2014-12-30	368	7	4.94414
1392	LPW	preliminary	6	B	2014-12-30	528	10	5.28364
1393	LPW	preliminary	6	B	2014-12-30	544	8	7.11336
1394	LPW	preliminary	6	B	2014-12-30	560	7	0.584553
1395	LPW	preliminary	6	B	2014-12-30	592	9	2.24504
1396	LPW	preliminary	6	B	2014-12-30	624	7	2.37567
1397	LPW	preliminary	6	B	2014-12-30	688	9	3.78906
1398	LPW	preliminary	6	B	2014-12-30	720	9	1.82504
1399	LPW	preliminary	6	B	2014-12-30	736	9	8.28369
1400	LPW	preliminary	6	B	2014-12-30	768	9	1.22052
1401	LPW	preliminary	6	B	2014-12-30	800	7	7.80611
1402	LPW	preliminary	6	B	2014-12-30	816	7	11.859
1403	LPW	preliminary	6	B	2014-12-30	832	8	4.22018
1404	LPW	preliminary	6	B	2014-12-30	880	7	3.54512
1405	LPW	preliminary	6	B	2014-12-30	912	6	9.92503
1406	LPW	preliminary	6	B	2014-12-30	1040	7	2.683
1407	LPW	preliminary	6	B	2014-12-30	1040	6	3.6802
1408	LPW	preliminary	6	B	2014-12-30	1072	6	2.68218
1409	LPW	preliminary	6	B	2014-12-30	1104	9	5.34799
1410	LPW	preliminary	6	B	2014-12-30	1120	7	6.99876
1411	LPW	preliminary	6	B	2014-12-30	1152	7	1.08883
1412	LPW	preliminary	6	B	2014-12-30	1168	10	6.29181
1413	LPW	preliminary	6	B	2014-12-30	1184	10	4.18131
1414	LPW	preliminary	6	B	2014-12-30	1184	9	4.97935
1415	LPW	preliminary	6	B	2014-12-30	1200	10	3.54505
1416	LPW	preliminary	6	B	2014-12-30	1200	7	2.92458
1417	LPW	preliminary	6	B	2014-12-30	1264	8	3.26285
1418	LPW	preliminary	6	B	2014-12-30	1296	9	10.7197
1419	LPW	preliminary	6	B	2014-12-30	1328	7	5.02121
1420	LPW	preliminary	6	B	2014-12-30	1344	7	10.5099
1421	LPW	preliminary	6	B	2014-12-30	1360	7	6.57049
1422	LPW	preliminary	6	B	2014-12-30	1408	9	8.39598
1423	LPW	preliminary	6	B	2014-12-30	1424	7	6.99875
1424	LPW	preliminary	6	B	2014-12-30	1424	6	12.1183
1425	LPW	preliminary	6	B	2014-12-30	1424	6	3.0437
1426	LPW	preliminary	6	B	2014-12-30	1424	4	4.65366
1427	LPW	preliminary	6	B	2014-12-30	1472	8	2.62636
1428	LPW	preliminary	6	B	2014-12-30	1472	6	2.25395
1429	LPW	preliminary	6	B	2014-12-30	1488	10	4.78027
1430	LPW	preliminary	6	B	2014-12-30	1488	5	3.13741
1431	LPW	preliminary	6	B	2014-12-30	1488	6	7.14455
1432	LPW	preliminary	6	B	2014-12-30	1488	7	6.44847
1433	LPW	preliminary	6	B	2014-12-30	1488	9	3.92209
1434	LPW	preliminary	6	B	2014-12-30	1504	6	5.4162
1435	LPW	preliminary	6	B	2014-12-30	1504	9	7.26044
1436	LPW	preliminary	6	B	2014-12-30	1504	7	4.22759
1437	LPW	preliminary	6	B	2014-12-30	1520	9	4.22018
1438	LPW	preliminary	6	B	2014-12-30	1568	7	9.04275
1439	LPW	preliminary	6	B	2014-12-30	1600	7	3.95916
1440	LPW	preliminary	6	B	2014-12-30	1648	10	8.20273
1441	LPW	preliminary	6	B	2014-12-30	1696	6	4.09464
1442	LPW	preliminary	6	B	2014-12-30	1696	10	2.47043
1443	LPW	preliminary	6	B	2014-12-30	1712	7	7.57651
1444	LPW	preliminary	6	B	2014-12-30	1744	4	3.79359
1445	LPW	preliminary	6	B	2014-12-30	1744	5	2.3398
1446	LPW	preliminary	6	B	2014-12-30	1744	5	7.27209
1447	LPW	preliminary	6	B	2014-12-30	1760	4	4.4531
1448	LPW	preliminary	6	B	2014-12-30	1808	6	3.54512
1449	LPW	preliminary	6	B	2014-12-30	1808	5	8.55427
1450	LPW	preliminary	6	B	2014-12-30	1840	7	6.66453
1451	LPW	preliminary	6	B	2014-12-30	1872	6	4.79727
1452	LPW	preliminary	6	B	2014-12-30	1872	7	14.9139
1453	LPW	preliminary	6	B	2014-12-30	1888	4	6.28236
1454	LPW	preliminary	6	B	2014-12-30	1888	7	5.82091
1455	LPW	preliminary	6	B	2014-12-30	1936	5	7.53227
1456	LPW	preliminary	6	B	2014-12-30	1952	6	1.29621
1457	LPW	preliminary	6	B	2014-12-30	2016	4	3.49052
1458	LPW	preliminary	6	B	2014-12-30	2032	5	6.45781
1459	LPW	preliminary	6	B	2014-12-30	2032	7	2.41936
1460	LPW	preliminary	6	B	2014-12-30	2064	6	2.47043
1461	LPW	preliminary	6	B	2014-12-30	2064	6	4.78689
1462	LPW	preliminary	6	B	2014-12-30	2096	4	15.4605
1463	LPW	preliminary	6	B	2014-12-30	2144	4	7.91319
1464	LPW	preliminary	6	B	2014-12-30	2224	6	4.49819
1465	LPW	preliminary	6	B	2014-12-30	2240	6	11.4374
1466	LPW	preliminary	6	B	2014-12-30	2240	4	6.30456
1467	LPW	preliminary	6	B	2014-12-30	2288	6	9.10674
1468	LPW	preliminary	6	B	2014-12-30	2320	6	9.29154
1469	LPW	preliminary	6	B	2014-12-30	2384	4	12.1757
1470	LPW	preliminary	6	B	2014-12-30	2400	4	19.3066
1471	LPW	preliminary	6	B	2014-12-30	2448	6	2.77524
1472	LPW	preliminary	6	B	2014-12-30	2464	6	6.98409
1473	LPW	preliminary	6	B	2014-12-30	2496	6	14.6085
1474	LPW	preliminary	6	B	2014-12-30	2624	6	26.4696
1475	LPW	preliminary	6	B	2014-12-30	2704	4	16.8503
1476	LPW	preliminary	6	B	2014-12-30	2784	6	2.07303
1477	LPW	preliminary	6	B	2014-12-30	2848	5	14.4204
1478	LPW	preliminary	6	B	2014-12-30	2864	5	10.8996
1479	LPW	preliminary	6	B	2014-12-30	2928	6	9.1859
1480	LPW	preliminary	6	B	2014-12-30	3056	6	7.7166
1481	LPW	preliminary	6	B	2014-12-30	3584	5	6.09624
1482	LPW	preliminary	6	B	2014-12-30	4240	5	7.99451
1483	LPW	preliminary	6	B	2014-12-30	6032	5	46.4655
1484	LPW	preliminary	6	B	2014-12-30	6528	5	9.76081
1485	LPW	preliminary	6	B	2014-12-30	7440	5	26.3999
1486	LPW	preliminary	6	B	2014-12-30	7520	5	5.78216
1487	LPW	preliminary	6	B	2014-12-31	336	9	5.38873
1488	LPW	preliminary	6	B	2014-12-31	416	7	1.45813
1489	LPW	preliminary	6	B	2014-12-31	592	8	4.93976
1490	LPW	preliminary	6	B	2014-12-31	656	8	2.09917
1491	LPW	preliminary	6	B	2014-12-31	864	10	7.85692
1492	LPW	preliminary	6	B	2014-12-31	864	8	8.50248
1493	LPW	preliminary	6	B	2014-12-31	896	11	2.28075
1494	LPW	preliminary	6	B	2014-12-31	944	7	1.021
1495	LPW	preliminary	6	B	2014-12-31	960	9	1.10188
1496	LPW	preliminary	6	B	2014-12-31	1104	8	6.86982
1497	LPW	preliminary	6	B	2014-12-31	1136	7	3.6802
1498	LPW	preliminary	6	B	2014-12-31	1152	11	8.0785
1499	LPW	preliminary	6	B	2014-12-31	1168	7	2.07303
1500	LPW	preliminary	6	B	2014-12-31	1200	8	6.91068
1501	LPW	preliminary	6	B	2014-12-31	1200	8	3.45481
1502	LPW	preliminary	6	B	2014-12-31	1344	7	8.39532
1503	LPW	preliminary	6	B	2014-12-31	1344	8	9.84113
1504	LPW	preliminary	6	B	2014-12-31	1504	7	3.11109
1505	LPW	preliminary	6	B	2014-12-31	1536	7	0.300761
1506	LPW	preliminary	6	B	2014-12-31	1552	7	5.06908
1507	LPW	preliminary	6	B	2014-12-31	1552	7	5.02121
1508	LPW	preliminary	6	B	2014-12-31	1552	7	5.91084
1509	LPW	preliminary	6	B	2014-12-31	1632	4	6.34513
1510	LPW	preliminary	6	B	2014-12-31	1680	7	3.26375
1511	LPW	preliminary	6	B	2014-12-31	1760	4	4.12267
1512	LPW	preliminary	6	B	2014-12-31	1776	7	4.56756
1513	LPW	preliminary	6	B	2014-12-31	1792	4	13.0427
1514	LPW	preliminary	6	B	2014-12-31	1808	5	4.42033
1515	LPW	preliminary	6	B	2014-12-31	2064	4	8.24426
1516	LPW	preliminary	6	B	2014-12-31	2176	5	6.28872
1517	LPW	preliminary	6	B	2014-12-31	2224	4	20.8269
1518	LPW	preliminary	6	B	2014-12-31	2448	4	22.4599
1519	LPW	preliminary	6	B	2014-12-31	2464	4	4.10677
1520	LPW	preliminary	6	B	2014-12-31	2880	5	3.22809
1521	LPW	preliminary	6	B	2014-12-31	3360	5	21.1453
1522	LPW	preliminary	6	B	2014-12-31	3424	5	12.7868
1523	LPW	preliminary	6	B	2014-12-31	4816	5	34.5699
1524	LPW	preliminary	7	D	2014-12-29	784	7	4.05596
1525	LPW	preliminary	7	D	2014-12-29	1072	7	2.1572
1526	LPW	preliminary	7	D	2014-12-29	1136	9	3.91189
1527	LPW	preliminary	7	D	2014-12-29	1296	5	4.89428
1528	LPW	preliminary	7	D	2014-12-29	1376	8	3.2616
1529	LPW	preliminary	7	D	2014-12-29	1408	9	12.5415
1530	LPW	preliminary	7	D	2014-12-29	1504	6	3.94538
1531	LPW	preliminary	7	D	2014-12-29	1520	9	6.09624
1532	LPW	preliminary	7	D	2014-12-29	1552	5	9.67489
1533	LPW	preliminary	7	D	2014-12-29	1600	5	2.03298
1534	LPW	preliminary	7	D	2014-12-29	1616	6	6.89061
1535	LPW	preliminary	7	D	2014-12-29	1680	6	3.88837
1536	LPW	preliminary	7	D	2014-12-29	1696	5	9.1859
1537	LPW	preliminary	7	D	2014-12-29	1696	8	4.14228
1538	LPW	preliminary	7	D	2014-12-29	1712	5	6.84624
1539	LPW	preliminary	7	D	2014-12-29	1728	6	2.22535
1540	LPW	preliminary	7	D	2014-12-29	1728	6	1.59355
1541	LPW	preliminary	7	D	2014-12-29	1744	6	7.53031
1542	LPW	preliminary	7	D	2014-12-29	1792	4	3.36323
1543	LPW	preliminary	7	D	2014-12-29	1792	5	14.4076
1544	LPW	preliminary	7	D	2014-12-29	1792	6	9.59295
1545	LPW	preliminary	7	D	2014-12-29	1856	5	9.65241
1546	LPW	preliminary	7	D	2014-12-29	1904	6	2.53508
1547	LPW	preliminary	7	D	2014-12-29	1936	6	9.7737
1548	LPW	preliminary	7	D	2014-12-29	2048	6	6.63058
1549	LPW	preliminary	7	D	2014-12-29	2064	6	11.8952
1550	LPW	preliminary	7	D	2014-12-29	2128	4	6.48693
1551	LPW	preliminary	7	D	2014-12-29	2224	5	4.7255
1552	LPW	preliminary	7	D	2014-12-29	2240	4	1.36881
1553	LPW	preliminary	7	D	2014-12-29	2256	5	3.41041
1554	LPW	preliminary	7	D	2014-12-29	2272	4	5.47927
1555	LPW	preliminary	7	D	2014-12-29	2272	6	6.9362
1556	LPW	preliminary	7	D	2014-12-29	2304	6	1.46325
1557	LPW	preliminary	7	D	2014-12-29	2352	5	2.74901
1558	LPW	preliminary	7	D	2014-12-29	2704	5	13.1125
1559	LPW	preliminary	7	D	2014-12-29	2768	6	3.39171
1560	LPW	preliminary	7	D	2014-12-29	2896	5	11.294
1561	LPW	preliminary	7	D	2014-12-29	2896	5	22.2121
1562	LPW	preliminary	7	D	2014-12-29	2928	5	11.7835
1563	LPW	preliminary	7	D	2014-12-29	3152	5	6.41337
1564	LPW	preliminary	7	D	2014-12-29	3200	5	27.3239
1565	LPW	preliminary	7	D	2014-12-30	688	9	4.93615
1566	LPW	preliminary	7	D	2014-12-30	736	7	3.21996
1567	LPW	preliminary	7	D	2014-12-30	768	8	1.42664
1568	LPW	preliminary	7	D	2014-12-30	816	7	11.9289
1569	LPW	preliminary	7	D	2014-12-30	832	8	1.42664
1570	LPW	preliminary	7	D	2014-12-30	848	6	4.4531
1571	LPW	preliminary	7	D	2014-12-30	944	10	3.34173
1572	LPW	preliminary	7	D	2014-12-30	1008	8	3.95661
1573	LPW	preliminary	7	D	2014-12-30	1008	7	1.92018
1574	LPW	preliminary	7	D	2014-12-30	1024	9	3.41514
1575	LPW	preliminary	7	D	2014-12-30	1104	9	3.79359
1576	LPW	preliminary	7	D	2014-12-30	1120	7	4.7255
1577	LPW	preliminary	7	D	2014-12-30	1168	7	8.20383
1578	LPW	preliminary	7	D	2014-12-30	1168	9	1.97122
1579	LPW	preliminary	7	D	2014-12-30	1184	6	2.76406
1580	LPW	preliminary	7	D	2014-12-30	1232	9	0.610301
1581	LPW	preliminary	7	D	2014-12-30	1296	7	1.42664
1582	LPW	preliminary	7	D	2014-12-30	1296	6	4.42277
1583	LPW	preliminary	7	D	2014-12-30	1312	6	7.52567
1584	LPW	preliminary	7	D	2014-12-30	1472	7	1.51254
1585	LPW	preliminary	7	D	2014-12-30	1472	5	8.88366
1586	LPW	preliminary	7	D	2014-12-30	1504	7	3.63743
1587	LPW	preliminary	7	D	2014-12-30	1520	5	3.73387
1588	LPW	preliminary	7	D	2014-12-30	1552	6	7.56658
1589	LPW	preliminary	7	D	2014-12-30	1584	6	3.36519
1590	LPW	preliminary	7	D	2014-12-30	1584	5	9.1859
1591	LPW	preliminary	7	D	2014-12-30	1632	4	4.19435
1592	LPW	preliminary	7	D	2014-12-30	1648	4	7.75274
1593	LPW	preliminary	7	D	2014-12-30	1648	6	6.36621
1594	LPW	preliminary	7	D	2014-12-30	1664	7	5.95976
1595	LPW	preliminary	7	D	2014-12-30	1680	8	4.34407
1596	LPW	preliminary	7	D	2014-12-30	1696	6	1.63913
1597	LPW	preliminary	7	D	2014-12-30	1712	5	14.5981
1598	LPW	preliminary	7	D	2014-12-30	1728	4	6.85091
1599	LPW	preliminary	7	D	2014-12-30	1728	6	6.3804
1600	LPW	preliminary	7	D	2014-12-30	1744	6	5.59077
1601	LPW	preliminary	7	D	2014-12-30	1776	7	2.22696
1602	LPW	preliminary	7	D	2014-12-30	1792	7	3.95916
1603	LPW	preliminary	7	D	2014-12-30	1792	4	4.35317
1604	LPW	preliminary	7	D	2014-12-30	1792	6	5.59958
1605	LPW	preliminary	7	D	2014-12-30	1824	4	5.03506
1606	LPW	preliminary	7	D	2014-12-30	1840	7	4.12472
1607	LPW	preliminary	7	D	2014-12-30	1840	4	6.13706
1608	LPW	preliminary	7	D	2014-12-30	1872	9	1.21506
1609	LPW	preliminary	7	D	2014-12-30	1888	7	1.90359
1610	LPW	preliminary	7	D	2014-12-30	1904	5	1.97122
1611	LPW	preliminary	7	D	2014-12-30	1936	7	4.25338
1612	LPW	preliminary	7	D	2014-12-30	1968	6	5.46197
1613	LPW	preliminary	7	D	2014-12-30	1984	5	7.79647
1614	LPW	preliminary	7	D	2014-12-30	1984	5	6.31271
1615	LPW	preliminary	7	D	2014-12-30	2000	6	7.11156
1616	LPW	preliminary	7	D	2014-12-30	2000	6	2.44561
1617	LPW	preliminary	7	D	2014-12-30	2032	7	3.34173
1618	LPW	preliminary	7	D	2014-12-30	2032	9	2.0646
1619	LPW	preliminary	7	D	2014-12-30	2064	4	2.92458
1620	LPW	preliminary	7	D	2014-12-30	2080	6	10.6554
1621	LPW	preliminary	7	D	2014-12-30	2096	7	2.09917
1622	LPW	preliminary	7	D	2014-12-30	2192	6	1.42087
1623	LPW	preliminary	7	D	2014-12-30	2256	7	7.13494
1624	LPW	preliminary	7	D	2014-12-30	2256	5	21.2767
1625	LPW	preliminary	7	D	2014-12-30	2272	5	4.23478
1626	LPW	preliminary	7	D	2014-12-30	2320	6	4.82713
1627	LPW	preliminary	7	D	2014-12-30	2416	5	6.29181
1628	LPW	preliminary	7	D	2014-12-30	2416	4	24.1461
1629	LPW	preliminary	7	D	2014-12-30	2432	5	9.87714
1630	LPW	preliminary	7	D	2014-12-30	2464	6	17.8094
1631	LPW	preliminary	7	D	2014-12-30	2464	5	0.948233
1632	LPW	preliminary	7	D	2014-12-30	2480	6	7.10683
1633	LPW	preliminary	7	D	2014-12-30	2512	7	5.33973
1634	LPW	preliminary	7	D	2014-12-30	2512	6	5.54486
1635	LPW	preliminary	7	D	2014-12-30	2528	5	6.83289
1636	LPW	preliminary	7	D	2014-12-30	2528	6	0.996568
1637	LPW	preliminary	7	D	2014-12-30	2544	7	14.1827
1638	LPW	preliminary	7	D	2014-12-30	2592	5	6.12782
1639	LPW	preliminary	7	D	2014-12-30	2624	5	1.04626
1640	LPW	preliminary	7	D	2014-12-30	2656	5	11.1501
1641	LPW	preliminary	7	D	2014-12-30	2688	6	6.45101
1642	LPW	preliminary	7	D	2014-12-30	2752	5	7.10761
1643	LPW	preliminary	7	D	2014-12-30	2752	5	3.64129
1644	LPW	preliminary	7	D	2014-12-30	2768	6	11.1808
1645	LPW	preliminary	7	D	2014-12-30	2880	6	21.8125
1646	LPW	preliminary	7	D	2014-12-30	2880	5	6.85997
1647	LPW	preliminary	7	D	2014-12-30	2928	6	5.26253
1648	LPW	preliminary	7	D	2014-12-30	3088	5	9.04275
1649	LPW	preliminary	7	D	2014-12-30	3088	6	4.87108
1650	LPW	preliminary	7	D	2014-12-30	3104	4	19.6538
1651	LPW	preliminary	7	D	2014-12-30	3280	5	21.651
1652	LPW	preliminary	7	D	2014-12-30	3424	6	27.5424
1653	LPW	preliminary	7	D	2014-12-30	3456	6	1.73588
1654	LPW	preliminary	7	D	2014-12-30	3664	5	7.07504
1655	LPW	preliminary	7	D	2014-12-30	4176	5	25.6744
1656	LPW	preliminary	7	D	2014-12-30	4320	5	10.8967
1657	LPW	preliminary	7	D	2014-12-30	5200	5	12.4173
1658	LPW	preliminary	7	D	2014-12-30	5216	5	5.47743
1659	LPW	preliminary	7	D	2014-12-30	6368	4	11.1089
1660	LPW	preliminary	7	D	2014-12-30	6416	4	97.9148
1661	LPW	preliminary	7	D	2014-12-30	7472	5	7.56061
1662	LPW	preliminary	7	D	2014-12-30	8368	5	86.6211
1663	LPW	preliminary	7	D	2014-12-31	480	7	3.26375
1664	LPW	preliminary	7	D	2014-12-31	752	8	2.46847
1665	LPW	preliminary	7	D	2014-12-31	752	8	1.73983
1666	LPW	preliminary	7	D	2014-12-31	832	8	3.63743
1667	LPW	preliminary	7	D	2014-12-31	848	7	4.82713
1668	LPW	preliminary	7	D	2014-12-31	960	8	3.0437
1669	LPW	preliminary	7	D	2014-12-31	1056	7	8.95941
1670	LPW	preliminary	7	D	2014-12-31	1296	7	6.9362
1671	LPW	preliminary	7	D	2014-12-31	1344	7	5.99944
1672	LPW	preliminary	7	D	2014-12-31	1376	10	5.49482
1673	LPW	preliminary	7	D	2014-12-31	1392	9	2.21676
1674	LPW	preliminary	7	D	2014-12-31	1440	6	1.42664
1675	LPW	preliminary	7	D	2014-12-31	1520	7	2.09125
1676	LPW	preliminary	7	D	2014-12-31	1648	7	4.14064
1677	LPW	preliminary	7	D	2014-12-31	1712	8	2.16953
1678	LPW	preliminary	7	D	2014-12-31	1760	6	7.45623
1679	LPW	preliminary	7	D	2014-12-31	1776	6	6.47019
1680	LPW	preliminary	7	D	2014-12-31	1808	7	1.89563
1681	LPW	preliminary	7	D	2014-12-31	1840	7	2.58462
1682	LPW	preliminary	7	D	2014-12-31	1840	6	4.56528
1683	LPW	preliminary	7	D	2014-12-31	1936	7	1.36587
1684	LPW	preliminary	7	D	2014-12-31	1952	4	7.34603
1685	LPW	preliminary	7	D	2014-12-31	1984	5	4.16557
1686	LPW	preliminary	7	D	2014-12-31	2016	6	4.33261
1687	LPW	preliminary	7	D	2014-12-31	2048	6	8.26244
1688	LPW	preliminary	7	D	2014-12-31	2064	7	3.15235
1689	LPW	preliminary	7	D	2014-12-31	2064	5	12.3729
1690	LPW	preliminary	7	D	2014-12-31	2064	7	4.76708
1691	LPW	preliminary	7	D	2014-12-31	2240	5	1.36881
1692	LPW	preliminary	7	D	2014-12-31	2256	4	15.5395
1693	LPW	preliminary	7	D	2014-12-31	2384	6	9.22496
1694	LPW	preliminary	7	D	2014-12-31	2640	6	4.42033
1695	LPW	preliminary	7	D	2014-12-31	3056	5	3.41041
1696	LPW	preliminary	7	D	2014-12-31	3504	5	19.7958
1697	LPW	preliminary	7	D	2014-12-31	3520	6	4.72538
1698	LPW	preliminary	7	D	2014-12-31	3792	5	8.09951
1699	LPW	preliminary	7	D	2014-12-31	4272	6	20.2943
1700	LPW	preliminary	7	D	2014-12-31	5728	5	10.2539
1701	Turkey Woods	preliminary	8	A	2014-12-29	320	8	5.91933
1702	Turkey Woods	preliminary	8	A	2014-12-29	608	7	2.46213
1703	Turkey Woods	preliminary	8	A	2014-12-29	992	6	3.22188
1704	Turkey Woods	preliminary	8	A	2014-12-29	1008	7	2.34183
1705	Turkey Woods	preliminary	8	A	2014-12-29	1088	7	6.08396
1706	Turkey Woods	preliminary	8	A	2014-12-29	1152	5	4.53367
1707	Turkey Woods	preliminary	8	A	2014-12-29	1200	7	6.77718
1708	Turkey Woods	preliminary	8	A	2014-12-29	1232	6	7.19091
1709	Turkey Woods	preliminary	8	A	2014-12-29	1248	7	3.04493
1710	Turkey Woods	preliminary	8	A	2014-12-29	1328	5	6.08405
1711	Turkey Woods	preliminary	8	A	2014-12-29	1344	6	3.32684
1712	Turkey Woods	preliminary	8	A	2014-12-29	1392	6	6.11505
1713	Turkey Woods	preliminary	8	A	2014-12-29	1536	5	4.47332
1714	Turkey Woods	preliminary	8	A	2014-12-29	1536	7	5.15107
1715	Turkey Woods	preliminary	8	A	2014-12-29	1600	7	1.05706
1716	Turkey Woods	preliminary	8	A	2014-12-29	1600	6	5.42295
1717	Turkey Woods	preliminary	8	A	2014-12-29	1616	5	7.39811
1718	Turkey Woods	preliminary	8	A	2014-12-29	1616	6	4.48572
1719	Turkey Woods	preliminary	8	A	2014-12-29	1632	7	2.68903
1720	Turkey Woods	preliminary	8	A	2014-12-29	1680	6	3.99434
1721	Turkey Woods	preliminary	8	A	2014-12-29	1680	8	3.34192
1722	Turkey Woods	preliminary	8	A	2014-12-29	1696	6	9.00478
1723	Turkey Woods	preliminary	8	A	2014-12-29	1744	6	3.66159
1724	Turkey Woods	preliminary	8	A	2014-12-29	1808	5	3.7684
1725	Turkey Woods	preliminary	8	A	2014-12-29	1824	6	1.35515
1726	Turkey Woods	preliminary	8	A	2014-12-29	1840	7	6.36113
1727	Turkey Woods	preliminary	8	A	2014-12-29	1920	8	7.56086
1728	Turkey Woods	preliminary	8	A	2014-12-29	1968	5	4.42571
1729	Turkey Woods	preliminary	8	A	2014-12-29	2000	4	10.6112
1730	Turkey Woods	preliminary	8	A	2014-12-29	2144	5	2.18833
1731	Turkey Woods	preliminary	8	A	2014-12-29	2304	5	11.0548
1732	Turkey Woods	preliminary	8	A	2014-12-29	2336	5	3.51008
1733	Turkey Woods	preliminary	8	A	2014-12-29	2368	5	4.26601
1734	Turkey Woods	preliminary	8	A	2014-12-29	2400	4	24.8078
1735	Turkey Woods	preliminary	8	A	2014-12-29	2464	6	6.26167
1736	Turkey Woods	preliminary	8	A	2014-12-29	3024	6	28.9586
1737	Turkey Woods	preliminary	8	A	2014-12-29	3152	6	17.2236
1738	Turkey Woods	preliminary	8	A	2014-12-29	3744	5	19.0928
1739	Turkey Woods	preliminary	8	A	2014-12-29	7616	4	6.44596
1740	Turkey Woods	preliminary	8	A	2014-12-30	416	7	0.816983
1741	Turkey Woods	preliminary	8	A	2014-12-30	544	8	6.56217
1742	Turkey Woods	preliminary	8	A	2014-12-30	560	8	3.20016
1743	Turkey Woods	preliminary	8	A	2014-12-30	608	8	2.19427
1744	Turkey Woods	preliminary	8	A	2014-12-30	608	6	1.12142
1745	Turkey Woods	preliminary	8	A	2014-12-30	704	8	6.45397
1746	Turkey Woods	preliminary	8	A	2014-12-30	720	8	0.604724
1747	Turkey Woods	preliminary	8	A	2014-12-30	736	6	1.84623
1748	Turkey Woods	preliminary	8	A	2014-12-30	816	7	5.1662
1749	Turkey Woods	preliminary	8	A	2014-12-30	864	8	1.25149
1750	Turkey Woods	preliminary	8	A	2014-12-30	928	8	0.604724
1751	Turkey Woods	preliminary	8	A	2014-12-30	960	7	3.51229
1752	Turkey Woods	preliminary	8	A	2014-12-30	976	7	2.92773
1753	Turkey Woods	preliminary	8	A	2014-12-30	1072	6	1.50425
1754	Turkey Woods	preliminary	8	A	2014-12-30	1104	8	3.22402
1755	Turkey Woods	preliminary	8	A	2014-12-30	1120	7	3.59407
1756	Turkey Woods	preliminary	8	A	2014-12-30	1184	8	1.06939
1757	Turkey Woods	preliminary	8	A	2014-12-30	1216	7	5.53967
1758	Turkey Woods	preliminary	8	A	2014-12-30	1216	8	4.33826
1759	Turkey Woods	preliminary	8	A	2014-12-30	1232	8	1.39983
1760	Turkey Woods	preliminary	8	A	2014-12-30	1232	6	2.8035
1761	Turkey Woods	preliminary	8	A	2014-12-30	1232	6	4.30947
1762	Turkey Woods	preliminary	8	A	2014-12-30	1232	4	5.10205
1763	Turkey Woods	preliminary	8	A	2014-12-30	1248	6	2.90556
1764	Turkey Woods	preliminary	8	A	2014-12-30	1296	8	2.76548
1765	Turkey Woods	preliminary	8	A	2014-12-30	1296	6	6.07847
1766	Turkey Woods	preliminary	8	A	2014-12-30	1312	7	3.8668
1767	Turkey Woods	preliminary	8	A	2014-12-30	1312	7	7.10284
1768	Turkey Woods	preliminary	8	A	2014-12-30	1312	6	11.7166
1769	Turkey Woods	preliminary	8	A	2014-12-30	1328	6	5.69914
1770	Turkey Woods	preliminary	8	A	2014-12-30	1328	8	2.07811
1771	Turkey Woods	preliminary	8	A	2014-12-30	1360	5	8.77422
1772	Turkey Woods	preliminary	8	A	2014-12-30	1392	5	2.79432
1773	Turkey Woods	preliminary	8	A	2014-12-30	1408	4	6.08396
1774	Turkey Woods	preliminary	8	A	2014-12-30	1440	6	2.52267
1775	Turkey Woods	preliminary	8	A	2014-12-30	1440	7	5.50873
1776	Turkey Woods	preliminary	8	A	2014-12-30	1456	6	2.35271
1777	Turkey Woods	preliminary	8	A	2014-12-30	1472	7	3.61493
1778	Turkey Woods	preliminary	8	A	2014-12-30	1488	8	2.06755
1779	Turkey Woods	preliminary	8	A	2014-12-30	1504	6	2.63354
1780	Turkey Woods	preliminary	8	A	2014-12-30	1536	6	3.39051
1781	Turkey Woods	preliminary	8	A	2014-12-30	1536	4	7.07977
1782	Turkey Woods	preliminary	8	A	2014-12-30	1568	6	6.12314
1783	Turkey Woods	preliminary	8	A	2014-12-30	1584	6	3.35136
1784	Turkey Woods	preliminary	8	A	2014-12-30	1584	5	0.797435
1785	Turkey Woods	preliminary	8	A	2014-12-30	1600	8	6.65755
1786	Turkey Woods	preliminary	8	A	2014-12-30	1664	5	2.62573
1787	Turkey Woods	preliminary	8	A	2014-12-30	1664	7	12.2202
1788	Turkey Woods	preliminary	8	A	2014-12-30	1680	4	5.62477
1789	Turkey Woods	preliminary	8	A	2014-12-30	1680	7	6.12805
1790	Turkey Woods	preliminary	8	A	2014-12-30	1680	6	0.290586
1791	Turkey Woods	preliminary	8	A	2014-12-30	1680	7	4.75021
1792	Turkey Woods	preliminary	8	A	2014-12-30	1728	5	3.32684
1793	Turkey Woods	preliminary	8	A	2014-12-30	1728	6	9.77498
1794	Turkey Woods	preliminary	8	A	2014-12-30	1760	7	9.91788
1795	Turkey Woods	preliminary	8	A	2014-12-30	1808	4	4.20421
1796	Turkey Woods	preliminary	8	A	2014-12-30	1824	6	1.88176
1797	Turkey Woods	preliminary	8	A	2014-12-30	1824	6	3.48855
1798	Turkey Woods	preliminary	8	A	2014-12-30	1840	6	5.6271
1799	Turkey Woods	preliminary	8	A	2014-12-30	1888	6	3.99434
1800	Turkey Woods	preliminary	8	A	2014-12-30	1888	8	5.09964
1801	Turkey Woods	preliminary	8	A	2014-12-30	1888	6	3.57603
1802	Turkey Woods	preliminary	8	A	2014-12-30	1888	6	5.26534
1803	Turkey Woods	preliminary	8	A	2014-12-30	1920	4	1.12142
1804	Turkey Woods	preliminary	8	A	2014-12-30	2032	5	6.29958
1805	Turkey Woods	preliminary	8	A	2014-12-30	2032	5	13.997
1806	Turkey Woods	preliminary	8	A	2014-12-30	2048	5	11.8291
1807	Turkey Woods	preliminary	8	A	2014-12-30	2112	7	4.49678
1808	Turkey Woods	preliminary	8	A	2014-12-30	2144	7	2.35271
1809	Turkey Woods	preliminary	8	A	2014-12-30	2176	4	7.12822
1810	Turkey Woods	preliminary	8	A	2014-12-30	2208	4	9.44471
1811	Turkey Woods	preliminary	8	A	2014-12-30	2256	6	5.39605
1812	Turkey Woods	preliminary	8	A	2014-12-30	2352	7	2.33163
1813	Turkey Woods	preliminary	8	A	2014-12-30	2384	4	3.01791
1814	Turkey Woods	preliminary	8	A	2014-12-30	2384	4	12.2674
1815	Turkey Woods	preliminary	8	A	2014-12-30	2384	6	29.3538
1816	Turkey Woods	preliminary	8	A	2014-12-30	2448	4	3.58185
1817	Turkey Woods	preliminary	8	A	2014-12-30	2448	5	14.1659
1818	Turkey Woods	preliminary	8	A	2014-12-30	2464	5	10.956
1819	Turkey Woods	preliminary	8	A	2014-12-30	2480	4	7.8786
1820	Turkey Woods	preliminary	8	A	2014-12-30	2528	6	2.50789
1821	Turkey Woods	preliminary	8	A	2014-12-30	2528	4	11.0177
1822	Turkey Woods	preliminary	8	A	2014-12-30	2608	5	8.97155
1823	Turkey Woods	preliminary	8	A	2014-12-30	2720	6	12.0609
1824	Turkey Woods	preliminary	8	A	2014-12-30	2816	5	3.42098
1825	Turkey Woods	preliminary	8	A	2014-12-30	2896	6	1.35116
1826	Turkey Woods	preliminary	8	A	2014-12-30	2912	4	7.46382
1827	Turkey Woods	preliminary	8	A	2014-12-30	2928	4	2.9249
1828	Turkey Woods	preliminary	8	A	2014-12-30	3120	5	8.81148
1829	Turkey Woods	preliminary	8	A	2014-12-30	3232	5	12.9433
1830	Turkey Woods	preliminary	8	A	2014-12-30	3296	5	10.7674
1831	Turkey Woods	preliminary	8	A	2014-12-30	3616	5	33.7332
1832	Turkey Woods	preliminary	8	A	2014-12-30	3680	5	27.4275
1833	Turkey Woods	preliminary	8	A	2014-12-30	3968	5	19.3674
1834	Turkey Woods	preliminary	8	A	2014-12-30	4384	4	48.1657
1835	Turkey Woods	preliminary	8	A	2014-12-30	5152	5	13.9196
1836	Turkey Woods	preliminary	8	A	2014-12-30	5200	6	43.3133
1837	Turkey Woods	preliminary	8	A	2014-12-30	6720	5	36.5128
1838	Turkey Woods	preliminary	8	A	2014-12-30	12864	5	529.735
1839	Turkey Woods	preliminary	8	A	2014-12-31	368	9	2.33163
1840	Turkey Woods	preliminary	8	A	2014-12-31	368	8	1.03327
1841	Turkey Woods	preliminary	8	A	2014-12-31	576	8	4.06861
1842	Turkey Woods	preliminary	8	A	2014-12-31	816	7	2.03337
1843	Turkey Woods	preliminary	8	A	2014-12-31	848	9	2.39545
1844	Turkey Woods	preliminary	8	A	2014-12-31	912	7	2.83253
1845	Turkey Woods	preliminary	8	A	2014-12-31	1008	6	10.4857
1846	Turkey Woods	preliminary	8	A	2014-12-31	1120	9	1.77154
1847	Turkey Woods	preliminary	8	A	2014-12-31	1280	9	1.69626
1848	Turkey Woods	preliminary	8	A	2014-12-31	1328	7	4.08065
1849	Turkey Woods	preliminary	8	A	2014-12-31	1328	6	5.6398
1850	Turkey Woods	preliminary	8	A	2014-12-31	1328	6	8.77422
1851	Turkey Woods	preliminary	8	A	2014-12-31	1376	5	6.66612
1852	Turkey Woods	preliminary	8	A	2014-12-31	1408	9	3.16653
1853	Turkey Woods	preliminary	8	A	2014-12-31	1472	6	1.03588
1854	Turkey Woods	preliminary	8	A	2014-12-31	1520	6	4.37391
1855	Turkey Woods	preliminary	8	A	2014-12-31	1552	6	4.67685
1856	Turkey Woods	preliminary	8	A	2014-12-31	1632	6	2.4335
1857	Turkey Woods	preliminary	8	A	2014-12-31	1712	7	6.19992
1858	Turkey Woods	preliminary	8	A	2014-12-31	1728	5	9.56924
1859	Turkey Woods	preliminary	8	A	2014-12-31	1840	5	12.7281
1860	Turkey Woods	preliminary	8	A	2014-12-31	1888	6	6.31613
1861	Turkey Woods	preliminary	8	A	2014-12-31	1984	5	3.67534
1862	Turkey Woods	preliminary	8	A	2014-12-31	2016	5	7.59213
1863	Turkey Woods	preliminary	8	A	2014-12-31	2032	6	5.68877
1864	Turkey Woods	preliminary	8	A	2014-12-31	2048	4	5.04581
1865	Turkey Woods	preliminary	8	A	2014-12-31	2112	4	6.01548
1866	Turkey Woods	preliminary	8	A	2014-12-31	2160	6	10.5987
1867	Turkey Woods	preliminary	8	A	2014-12-31	2352	5	10.8972
1868	Turkey Woods	preliminary	8	A	2014-12-31	2992	7	4.12231
1869	Turkey Woods	preliminary	8	A	2014-12-31	2992	5	68.5271
1870	Turkey Woods	preliminary	8	A	2014-12-31	3120	5	48.8727
1871	Turkey Woods	preliminary	8	A	2014-12-31	3312	6	9.10898
1872	Turkey Woods	preliminary	8	A	2014-12-31	4032	5	19.4249
1873	Turkey Woods	preliminary	8	A	2014-12-31	6672	5	21.9371
1874	Turkey Woods	preliminary	8	A	2014-12-31	8224	5	13.766
1875	Ballfield	No cover	9	D	2015-10-12	624	7	4.32393
1876	Ballfield	No cover	9	D	2015-10-12	816	7	3.78528
1877	Ballfield	No cover	9	D	2015-10-12	1040	7	4.18625
1878	Ballfield	No cover	9	D	2015-10-12	1056	6	6.37908
1879	Ballfield	No cover	9	D	2015-10-12	1088	6	1.66528
1880	Ballfield	No cover	9	D	2015-10-12	1136	5	7.32581
1881	Ballfield	No cover	9	D	2015-10-12	1168	6	7.15644
1882	Ballfield	No cover	9	D	2015-10-12	1168	6	1.93362
1883	Ballfield	No cover	9	D	2015-10-12	1280	7	2.91289
1884	Ballfield	No cover	9	D	2015-10-12	1344	5	4.42337
1885	Ballfield	No cover	9	D	2015-10-12	1344	5	2.0085
1886	Ballfield	No cover	9	D	2015-10-12	1376	5	0.409282
1887	Ballfield	No cover	9	D	2015-10-12	1392	7	2.80264
1888	Ballfield	No cover	9	D	2015-10-12	1424	6	8.03882
1889	Ballfield	No cover	9	D	2015-10-12	1456	7	5.85601
1890	Ballfield	No cover	9	D	2015-10-12	1504	5	4.13922
1891	Ballfield	No cover	9	D	2015-10-12	1552	7	3.57217
1892	Ballfield	No cover	9	D	2015-10-12	1632	7	4.25347
1893	Ballfield	No cover	9	D	2015-10-12	1632	5	1.15428
1894	Ballfield	No cover	9	D	2015-10-12	1648	7	4.52339
1895	Ballfield	No cover	9	D	2015-10-12	1648	6	3.8998
1896	Ballfield	No cover	9	D	2015-10-12	1664	6	4.79588
1897	Ballfield	No cover	9	D	2015-10-12	1696	5	4.12675
1898	Ballfield	No cover	9	D	2015-10-12	1808	5	4.92806
1899	Ballfield	No cover	9	D	2015-10-12	1888	4	5.58702
1900	Ballfield	No cover	9	D	2015-10-12	1904	5	4.68153
1901	Ballfield	No cover	9	D	2015-10-12	1952	6	4.89828
1902	Ballfield	No cover	9	D	2015-10-12	2032	7	7.26111
1903	Ballfield	No cover	9	D	2015-10-12	2032	6	2.4957
1904	Ballfield	No cover	9	D	2015-10-12	2048	6	1.96559
1905	Ballfield	No cover	9	D	2015-10-12	2112	8	4.8966
1906	Ballfield	No cover	9	D	2015-10-12	2160	5	3.82897
1907	Ballfield	No cover	9	D	2015-10-12	2400	4	5.54624
1908	Ballfield	No cover	9	D	2015-10-12	2496	5	3.099
1909	Ballfield	No cover	9	D	2015-10-12	2576	5	5.38615
1910	Ballfield	No cover	9	D	2015-10-12	2864	4	12.8043
1911	Ballfield	No cover	9	D	2015-10-12	2976	4	0.513878
1912	Ballfield	No cover	9	D	2015-10-13	400	11	3.10136
1913	Ballfield	No cover	9	D	2015-10-13	544	8	1.55936
1914	Ballfield	No cover	9	D	2015-10-13	672	7	4.79987
1915	Ballfield	No cover	9	D	2015-10-13	800	9	5.65344
1916	Ballfield	No cover	9	D	2015-10-13	992	10	1.46113
1917	Ballfield	No cover	9	D	2015-10-13	992	8	3.61844
1918	Ballfield	No cover	9	D	2015-10-13	1040	7	1.72297
1919	Ballfield	No cover	9	D	2015-10-13	1056	8	2.65952
1920	Ballfield	No cover	9	D	2015-10-13	1072	6	7.87588
1921	Ballfield	No cover	9	D	2015-10-13	1072	9	7.5958
1922	Ballfield	No cover	9	D	2015-10-13	1088	7	3.99933
1923	Ballfield	No cover	9	D	2015-10-13	1104	11	3.77907
1924	Ballfield	No cover	9	D	2015-10-13	1120	8	7.28584
1925	Ballfield	No cover	9	D	2015-10-13	1136	7	8.60533
1926	Ballfield	No cover	9	D	2015-10-13	1152	8	8.55634
1927	Ballfield	No cover	9	D	2015-10-13	1152	6	3.82897
1928	Ballfield	No cover	9	D	2015-10-13	1168	5	7.45918
1929	Ballfield	No cover	9	D	2015-10-13	1184	8	6.25249
1930	Ballfield	No cover	9	D	2015-10-13	1184	7	2.69355
1931	Ballfield	No cover	9	D	2015-10-13	1216	7	5.76569
1932	Ballfield	No cover	9	D	2015-10-13	1232	7	7.45918
1933	Ballfield	No cover	9	D	2015-10-13	1232	8	3.04486
1934	Ballfield	No cover	9	D	2015-10-13	1232	8	2.30223
1935	Ballfield	No cover	9	D	2015-10-13	1296	7	1.34248
1936	Ballfield	No cover	9	D	2015-10-13	1328	5	5.85601
1937	Ballfield	No cover	9	D	2015-10-13	1328	8	1.93362
1938	Ballfield	No cover	9	D	2015-10-13	1328	6	2.47067
1939	Ballfield	No cover	9	D	2015-10-13	1328	7	6.70313
1940	Ballfield	No cover	9	D	2015-10-13	1328	6	3.43305
1941	Ballfield	No cover	9	D	2015-10-13	1344	7	5.65344
1942	Ballfield	No cover	9	D	2015-10-13	1360	9	4.4865
1943	Ballfield	No cover	9	D	2015-10-13	1440	8	11.7311
1944	Ballfield	No cover	9	D	2015-10-13	1440	5	8.94163
1945	Ballfield	No cover	9	D	2015-10-13	1472	6	5.68515
1946	Ballfield	No cover	9	D	2015-10-13	1504	8	5.44316
1947	Ballfield	No cover	9	D	2015-10-13	1520	5	4.18625
1948	Ballfield	No cover	9	D	2015-10-13	1520	6	6.49848
1949	Ballfield	No cover	9	D	2015-10-13	1520	6	1.34248
1950	Ballfield	No cover	9	D	2015-10-13	1520	6	7.12359
1951	Ballfield	No cover	9	D	2015-10-13	1552	6	1.6018
1952	Ballfield	No cover	9	D	2015-10-13	1552	5	1.34248
1953	Ballfield	No cover	9	D	2015-10-13	1568	6	7.81778
1954	Ballfield	No cover	9	D	2015-10-13	1568	7	8.5637
1955	Ballfield	No cover	9	D	2015-10-13	1584	6	2.26045
1956	Ballfield	No cover	9	D	2015-10-13	1600	5	5.99554
1957	Ballfield	No cover	9	D	2015-10-13	1648	5	5.5063
1958	Ballfield	No cover	9	D	2015-10-13	1648	5	4.72485
1959	Ballfield	No cover	9	D	2015-10-13	1664	6	2.30223
1960	Ballfield	No cover	9	D	2015-10-13	1680	5	7.46934
1961	Ballfield	No cover	9	D	2015-10-13	1680	6	2.83684
1962	Ballfield	No cover	9	D	2015-10-13	1696	8	3.93219
1963	Ballfield	No cover	9	D	2015-10-13	1712	8	4.57785
1964	Ballfield	No cover	9	D	2015-10-13	1760	5	5.27632
1965	Ballfield	No cover	9	D	2015-10-13	1760	4	7.63029
1966	Ballfield	No cover	9	D	2015-10-13	1760	6	3.10136
1967	Ballfield	No cover	9	D	2015-10-13	1792	5	5.65559
1968	Ballfield	No cover	9	D	2015-10-13	1808	6	6.27968
1969	Ballfield	No cover	9	D	2015-10-13	1920	5	1.77851
1970	Ballfield	No cover	9	D	2015-10-13	1936	7	7.76217
1971	Ballfield	No cover	9	D	2015-10-13	1936	6	4.53976
1972	Ballfield	No cover	9	D	2015-10-13	1952	6	6.70313
1973	Ballfield	No cover	9	D	2015-10-13	1952	4	10.1697
1974	Ballfield	No cover	9	D	2015-10-13	2000	5	2.77537
1975	Ballfield	No cover	9	D	2015-10-13	2064	5	7.23588
1976	Ballfield	No cover	9	D	2015-10-13	2064	6	4.0315
1977	Ballfield	No cover	9	D	2015-10-13	2064	6	6.12985
1978	Ballfield	No cover	9	D	2015-10-13	2064	6	12.1652
1979	Ballfield	No cover	9	D	2015-10-13	2112	4	14.4457
1980	Ballfield	No cover	9	D	2015-10-13	2160	4	12.6047
1981	Ballfield	No cover	9	D	2015-10-13	2160	5	15.2401
1982	Ballfield	No cover	9	D	2015-10-13	2208	5	1.40959
1983	Ballfield	No cover	9	D	2015-10-13	2240	5	1.02483
1984	Ballfield	No cover	9	D	2015-10-13	2384	6	2.76935
1985	Ballfield	No cover	9	D	2015-10-13	2400	5	6.55488
1986	Ballfield	No cover	9	D	2015-10-13	2432	5	3.38233
1987	Ballfield	No cover	9	D	2015-10-13	2448	4	7.50273
1988	Ballfield	No cover	9	D	2015-10-13	2528	5	31.7467
1989	Ballfield	No cover	9	D	2015-10-13	2544	5	4.46712
1990	Ballfield	No cover	9	D	2015-10-13	2592	6	0.739022
1991	Ballfield	No cover	9	D	2015-10-13	2784	6	4.28088
1992	Ballfield	No cover	9	D	2015-10-13	3056	5	5.22234
1993	Ballfield	No cover	9	D	2015-10-13	3168	5	8.54007
1994	Ballfield	No cover	9	D	2015-10-13	3312	7	1.0687
1995	Ballfield	No cover	9	D	2015-10-13	3392	5	3.81379
1996	Ballfield	No cover	9	D	2015-10-13	3552	5	9.54103
1997	Ballfield	No cover	9	D	2015-10-13	3776	5	11.7311
1998	Ballfield	No cover	9	D	2015-10-13	3920	7	12.1093
1999	Ballfield	No cover	9	D	2015-10-13	3968	5	2.11432
[truncated: 3,702 more rows]
