# Supplementary material for: Assessment of accuracy, fix success rate, and use of estimated horizontal position error (EHPE) to filter inaccurate data collected by a common commercially available GPS logger
Source: PLoS One. 2017 Nov 30;12(11):e0189020. doi: 10.1371/journal.pone.0189020 (PMC5708763; doi:10.1371/journal.pone.0189020)
Supplement: S2 Appendix — Data were collected using i-gotU GT-120 GPS loggers in Baker County, Georgia in 2014 and 2015. (XLSX) [file pone.0189020.s002.xlsx]

## Sheet: Sheet1
					50% CEP2 (m)									95% CEP (m)
Set	Site	Month	Logger ID	Description1	all data	EHPE3 <13000	<10000	< 5000	< 2500	<2000	<1500	<1000	<500	all data	EHPE <13000	<10000	< 5000	< 2500	<2000	<1500	<1000	<500
1	Miss Irene	Mar	A	preliminary	33.15	33.11	33.11	33.11	28.26	24.18	17.75	3.25	2.62	88.5	88.39	88.39	88.27	83.71	70.15	63.48	26.83	3.9
2	Ball Field	Mar	B	preliminary	3.84	3.78	3.77	3.62	3.43	3.33	2.61	3.1	2.06	27.43	27.39	23.57	13.5	11.05	9.7	7.04	7.45	3.63
3	Ball Field	Dec	A	preliminary	3.61	3.58	3.56	3.5	3.23	2.93	2.79	3.89	4.42	12.21	12.12	11.99	10.67	8.58	7.98	6.62	7.14	4.68
4	LPE	Dec	D	preliminary	3.68	3.68	3.68	3.55	3.31	3.1	3.16	3.55	-	11.95	11.95	11.95	11.38	9.36	7.31	6.76	7.05	-
5	Baker	Dec	C	preliminary	6.78	6.78	6.78	6.78	6.71	6.41	6.12	6.79	-	20.3	19.45	19.45	18.73	15.42	13.03	9.11	7.14	-
6	LPW	Dec	B	preliminary	5.07	5.19	5.19	5.01	4.63	4.58	3.98	3.52	3.79	19.55	19.37	19.37	17.93	12.5	10.22	9.56	8.01	4.69
7	LPW	Dec	D	preliminary	5.23	5.24	5.24	5.13	4.48	3.85	3.61	2.89	-	21.39	21.21	21.21	20.17	11.74	9.89	9.89	5.9	-
8	TW	Dec	A	preliminary	5.38	5.38	5.38	5.05	4.78	4.51	3.84	3.15	3.7	26.47	26.47	25.07	20.81	11.83	9.8	8.12	7.11	7.11
9	Ball Field	Oct	D	no cover	6.25	6.25	6.25	6.25	6.23	6.21	6.15	6.23	6.23	14.81	14.81	14.06	13.15	10.14	9.78	9.92	9.56	8.32
10	Ball Field	Oct	D	single lattice	5.36	5.36	5.36	5.36	5.2	5.19	5.27	4.81	7.91	21.91	21.91	21.91	18.55	10.56	10.07	9.24	10.07	10.6
11	Ball Field	Oct	D	double lattice	5.54	5.53	5.53	5.36	5.21	4.97	4.97	4.65	4.06	16.05	15.98	15.98	15.06	11.12	9.91	9.47	9.47	11.68
12	Baker	Oct	A	no cover	5.1	5	4.86	4.77	4.23	4.2	3.78	3.03	-	27.71	25.21	21.55	15.9	13.18	11.48	8.34	4.81	-
13	Baker	Oct	A	single lattice	4.91	4.91	4.81	4.56	3.88	3.56	2.97	3.53	-	28	27.81	23.99	21.48	12.61	9.08	7.44	4.47	-
14	Baker	Oct	A	double lattice	5.87	5.83	5.79	5.34	4.75	4.2	2.58	2.32	-	33.35	33.31	29.4	16.77	16.08	10.2	7.18	3.08	-
15	LPW	Oct	C	no cover	6.02	6.02	6.02	5.86	5.57	5.23	4.82	4.79	-	23.83	23.83	23.83	19.2	14.68	12.41	10.38	8.4	-
16	LPW	Oct	C	single lattice	6.27	6.23	6.22	6.09	5.43	4.52	4.24	4.02	-	28.99	27.26	25.59	20.7	14.58	12.45	11.09	9.31	-
17	LPW	Oct	C	double lattice	6.95	6.79	6.74	6.49	5.67	5.49	4.52	4.52	-	32.8	32.21	30.71	23.27	13.94	12.52	9.31	9.3	-
18	Miss Irene	Oct	B	no cover	4.33	4.33	4.33	4.21	4.05	4.03	4.03	4.59	5.16	11.92	11.92	11.92	10.54	9.19	7.49	6.48	6.48	6.27
19	Miss Irene	Oct	B	single lattice	3.99	3.91	3.91	3.89	3.69	3.69	3.69	3.89	-	17.87	16.28	16.28	10.34	8.69	8.28	6.45	6.67	-
20	Miss Irene	Oct	B	double lattice	4.78	4.78	4.78	4.75	4.66	4.44	4.75	4.97	4.66	27.44	27.44	27.44	23.36	22.5	18.86	15.6	9.31	5.17
1 Preliminary refers to data collected in preliminary data collection trials (optimum conditions); No cover, single lattice, and double lattice describe data collected in cover trials and each description refers to the level of cover treatment.
2 CEP refers to cirular error probable
3 EHPE refers to estimate horizontal position error. Units are in cm.
