# Supplementary material for: Assessment of accuracy, fix success rate, and use of estimated horizontal position error (EHPE) to filter inaccurate data collected by a common commercially available GPS logger
Source: PLoS One. 2017 Nov 30;12(11):e0189020. doi: 10.1371/journal.pone.0189020 (PMC5708763; doi:10.1371/journal.pone.0189020)
Supplement: S3 Appendix — Data were collected in Baker County, Georgia in 2015. (XLSX) [file pone.0189020.s003.xlsx]

## Sheet: Sheet1
Start date	start time	end date	end time	logger ID	location	fix interval (min)	cover treatment	points expected	points collected	Fix success rate
2015-10-12	14:57:00	2015-10-15	08:48:00	D	Ballfield	15	no cover	263	264	100.38
2015-10-12	15:10:00	2015-10-15	08:55:00	B	Miss Irene	15	single lattice	263	268	101.901
2015-10-12	15:25:00	2015-10-15	09:17:00	C	LPW	15	no cover	263	268	101.901
2015-10-15	14:14:00	2015-10-19	09:40:00	A	Baker	15	single lattice	365	365	100
2015-10-15	16:23:00	2015-10-19	09:07:00	B	Miss Irene	15	no cover	354	365	103.107
2015-10-15	16:36:00	2015-10-19	09:18:00	C	LPW	15	single lattice	354	363	102.542
2015-10-15	16:50:00	2015-10-19	09:00:00	D	Ballfield	15	double lattice	352	364	103.409
2015-10-19	13:25:00	2015-10-22	08:49:00	D	Ballfield	15	single lattice	269	270	100.372
2015-10-19	13:33:00	2015-10-22	08:56:00	C	LPW	15	double lattice	269	268	99.6283
2015-10-19	14:07:00	2015-10-22	09:39:00	A	Baker	15	no cover	270	269	99.6296
2015-10-22	09:14:00	2015-10-26	12:56:00	B	Miss Irene	15	double lattice	399	388	97.2431
2015-10-22	13:55:00	2015-10-26	13:29:00	A	Baker	15	double lattice	382	375	98.1675
